# Supplementary material for: Chemically-induced degradation of the endoplasmic-reticulum stress sensor IRE1 by a VHL-recruiting chimera
Source: Nat Commun. 2025 Dec 11;16:11445. doi: 10.1038/s41467-025-66382-8 (PMC12749748; doi:10.1038/s41467-025-66382-8)
Supplement: Supplementary file 4 — Source data [file 41467_2025_66382_MOESM4_ESM.zip]

Archive with 12 entries (11 files):
- Du_et_al_Source_Data/
- __MACOSX/._Du_et_al_Source_Data
- Du_et_al_Source_Data/Main_Figures.xlsx
- __MACOSX/Du_et_al_Source_Data/._Main_Figures.xlsx
- Du_et_al_Source_Data/.DS_Store
- __MACOSX/Du_et_al_Source_Data/._.DS_Store
- Du_et_al_Source_Data/Fig.2a,2b,4b,4c,4e,4f,5c,5d.xlsx
- __MACOSX/Du_et_al_Source_Data/._Fig.2a,2b,4b,4c,4e,4f,5c,5d.xlsx
- Du_et_al_Source_Data/~$Main_Figures.xlsx
- __MACOSX/Du_et_al_Source_Data/._~$Main_Figures.xlsx
- Du_et_al_Source_Data/Supplementary_Figures_and_Tables.xlsx
- __MACOSX/Du_et_al_Source_Data/._Supplementary_Figures_and_Tables.xlsx
