# Supplementary material for: Chemically-induced degradation of the endoplasmic-reticulum stress sensor IRE1 by a VHL-recruiting chimera
Source: Nat Commun. 2025 Dec 11;16:11445. doi: 10.1038/s41467-025-66382-8 (PMC12749748; doi:10.1038/s41467-025-66382-8)
Supplement: Supplementary file 4 — Source data [file 41467_2025_66382_MOESM4_ESM.zip › Du_et_al_Source_Data/Main_Figures.xlsx]

## Sheet: Fig. 1b
G6374 vs CPD-2828 titration in AMO1
	Intensity	replicate 1		replicate 2		replicate 3		replicate 4
	uM	G6374	CPD-2828	G6374	CPD-2828	G6374	CPD-2828	G6374	CPD-2828
	0	2595.04	2413.75	2256.34	2312.75	2134.34	1859.51	2817.21	3017.21
	0.00152416	2442.04	2564.16	2621.46	2299.46	2441.04	2316.51	3251.04	2880.21
	0.00457247	1964.63	2529.75	2256.16	2451.87	1806.34	2395.51	3367.04	3663.63
	0.0137174	1426.21	2299.34	1531.92	2456.28	1457.63	1725.38	2497.8	3462.92
	0.0411523	858.799	2366.34	916.213	2858.99	894.213	1890.38	1754.09	3182.63
	0.123457	492.385	1842.34	529.385	2223.16	513.092	1646.8	1155.8	2681.51
	0.37037	329.678	1609.63	246.849	1494.04	284.556	1175.51	542.971	2605.8
	1.11111	146.142	1027.8	118.728	811.092	131.728	668.385	55.192	2359.8
	3.33333	6.121	735.385	0	413.263	22.121	515.263	0	1674.09
	10	0	755.971	0	584.971	0	333.556	0	1069.97
	normalized										DC50 (half life in Prism)		G6374	CPD-2828
		replicate 1		replicate 2		replicate 3		replicate 4				1	0.01892	0.3311
	uM	G6374	CPD-2828	G6374	CPD-2828	G6374	CPD-2828	G6374	CPD-2828			2	0.02612	0.4309
	0	1	1	1	1	1	1	1	1			3	0.02728	0.3167
	0.00152416	0.941041	1.06232	1.16182	0.994252	1.1437	1.24576	1.15399	0.954594			4	0.06863	1.494
	0.00457247	0.757069	1.04806	0.999924	1.06015	0.846322	1.28825	1.19517	1.21424			Average	0.0352375	0.643175
	0.0137174	0.549591	0.952599	0.678942	1.06206	0.682942	0.927873	0.886621	1.14772			Stdev	0.0225667	0.569485
	0.0411523	0.330938	0.980357	0.406062	1.23619	0.418966	1.01661	0.622634	1.05482			SEM	0.0112834	0.284743
	0.123457	0.189741	0.763267	0.234622	0.961264	0.240399	0.885611	0.410263	0.888736
	0.37037	0.127041	0.666858	0.109403	0.646003	0.133323	0.63216	0.192733	0.863644		Plateau in Prism
	1.11111	0.0563159	0.42581	0.0526198	0.350705	0.0617185	0.359442	0.019591	0.782112			1	0.07605	0.322
	3.33333	0.00235873	0.304665	0	0.178689	0.0103644	0.277097	0	0.554847			2	0.06644	0.2104
	10	0	0.313194	0	0.252933	0	0.179379	0	0.354622			3	0.07609	0.2418
												4	0.04693	0.3682
											Dmax=1-Plateau
												1	0.92395	0.678
												2	0.93356	0.7896
												3	0.92391	0.7582
												4	0.95307	0.6318
												Average	0.933622	0.7144
												Stdev	0.0137368	0.0723906
												SEM	0.0068684	0.0361953	0.68684	3.61953

## Sheet: Fig. 1c
Row0	Row1	Row3
		G03496374
Gini Coeff		0.57
Kinase Count		220
Source		INVITROGEN
Date		01/18/2022<br/>01/17/2022
		G03496374@1.0uM
ACVR1B	Km app	-0.5
ACVR2B	NA	-1.5
AKT1	Km app	7.5
AKT2	Km app	11
ALK2	NA	7.5
ARK5	Km app	23
ASK1	NA	14
Abl	Km app	2.5
Aurora_A	Km app	12
Aurora_B	Km app	17.5
Axl	Km app	18.5
BMPR1A	NA	-0.5
BRAF	NA	1.5
BTK	Km app	3
Blk	Km app	5
Bmx	Km app	16.5
BrSK1	Km app	30
Brk	Km app	15
CAMKK1	NA	4
CAMKK2	NA	-0.5
CDK1/cyclinB	Km app	28
CDK2/cyclinA	Km app	71.5
CDK5/p25	Km app	64.5
CDK7/cyclinH	Km app	96.5
CDK8/cyclinC	NA	48.5
CDK9/cyclinT1	Km app	89
CHK1	Km app	20
CHK2	Km app	6
CK1_alpha1	Km app	54.5
CK1_delta	Km app	72
CK1_epsilon1	Km app	65.5
CK1_gamma1	Km app	12.5
CK1_gamma2	Km app	15.5
CK2_alpha1	Km app	6.5
CLK1	Km app	30.5
CLK2	Km app	87
CLK3	Km app	6
CLK4	NA	60
CSF1R	Km app	95
CSK	Km app	8
CaMKI	100	11.5
CaMKII_beta	Km app	7.5
CaMKI_delta	Km app	14
CamKII_alpha	Km app	16.5
CamKIV	Km app	10.5
DAPK1	Km app	2.5
DCAMKL2	Km app	41
DDR1	NA	1
DMPK	NA	38.5
DNA-PK	Km app	6.5
DRAK1	NA	79.5
DYRK1A	Km app	81.5
DYRK3	Km app	56.5
DYRK4	Km app	3
EGFR	Km app	1.5
EGFR(T790M,L858R)	Km app	6.5
ERK2	Km app	16.5
ERN1 (=IRE1)	NA	103
EphA1	Km app	11.5
EphA3	NA	8
EphA7	NA	-5
EphA8	Km app	14.5
EphB1	Km app	8.5
EphB3	Km app	4
ErbB2	Km app	2
ErbB4	Km app	5.5
FAK	Km app	14.5
FGFR1	Km app	39.5
FGFR3	Km app	13.5
FGFR4	Km app	4.5
Fes	Km app	36.5
Fgr	Km app	18
Flt1	Km app	3.5
Flt3	Km app	15
Flt4	Km app	43.5
Frk	Km app	13.5
GRK2	Km app	3.5
GRK3	Km app	8.5
GRK5	Km app	1.5
GRK6	Km app	3.5
GSK3_alpha	Km app	95.5
GSK3_beta	Km app	76.5
HIPK1	Km app	4.5
HIPK2	Km app	21.5
HIPK4	Km app	16
Hyl	Km app	4
IGF1R	Km app	13.5
IKK_alpha	Km app	16
IKK_beta	Km app	7
IKK_epsilon	Km app	6
IRAK1	Km app	38
IRAK4	Km app	2
IRE1b	NA	97.5
IRR	Km app	6
ITK	Km app	7
InsR	Km app	13.5
JAK1	Km app	6.5
JAK2	Km app	22
JAK3	Km app	10.5
JNK1_alpha1	NA	101
JNK2	NA	97
JNK3	NA	90.5
KDR	Km app	18.5
KHS1	Km app	59.5
Kit	Km app	14
LIMK1	NA	7
LRRK2	Km app	-1.5
LTK	Km app	10.5
Lck	Km app	7
Lyn	Km app	7
MAP4K4	Km app	21
MAPKAPK2	Km app	17
MAPKAPK3	Km app	8
MARK1	Km app	48.5
MARK3	Km app	63.5
MEK1	NA	-3
MEKK2	NA	-2.5
MELK	Km app	93.5
MKK6	NA	-4
MKNK1	Km app	1
MKNK2	NA	9.5
MLK1	Km app	-12.5
MLK2	NA	10
MRCK_alpha	Km app	13
MSK1	Km app	21.5
MSSK1	Km app	4.5
MST1	Km app	8
MST2	Km app	2.5
MST3	Km app	38
MST4	Km app	-54
MYLK(smMLCK)	NA	0.5
MYLK3(caMLCK)	NA	76
Mer	Km app	16.5
Met	Km app	9
Mink1	Km app	14.5
MuSK	Km app	21.5
NEK1	Km app	15
NEK4	Km app	17
NEK6	Km app	17.5
NEK9	Km app	8
NLK	NA	84
PAK3	Km app	13
PAK4	Km app	30.5
PAK6	Km app	15
PASK	Km app	33.5
PDGFR_alpha	Km app	10.5
PDK1(direct)	Km app	-1.5
PI3K-A	Km app	7.5
PI3K-G	Km app	7.5
PIM1	Km app	1
PKA	Km app	10
PKC_alpha	Km app	31.5
PKC_beta1	Km app	5
PKC_delta	Km app	6
PKC_epsilon	Km app	6.5
PKC_eta	Km app	11
PKC_theta	Km app	13.5
PKC_zeta	Km app	8
PKD1	Km app	99.5
PKG1_alpha	Km app	6.5
PLK1	Km app	12.5
PLK2	Km app	10.5
PLK3	Km app	8.5
PRAK	Km app	9.5
PRK1	Km app	6.5
PRKAA1	Km app	31
PhK_gamma1	Km app	43.5
PhK_gamma2	Km app	15.5
PrKX	Km app	48.5
RAF1(Y340D,Y341D)	NA	5
RIPK2	NA	29.5
ROCK1	Km app	20
ROCK2	Km app	9.5
RSK1	Km app	16.5
RSK2	Km app	18
RSK3	Km app	25
Ret	Km app	9.5
Ron	Km app	7.5
Ros	Km app	5.5
Rse	Km app	6.5
SGK1	Km app	88.5
SGK2	Km app	40.5
SGK3	Km app	12
SIK2	Km app	26.5
SLK	NA	1
SPHK1	Km app	-10.5
SRPK1	Km app	5.5
STK16	NA	61.5
STK33	NA	2.5
Src	Km app	18.5
Srm	Km app	12.5
Syk	Km app	9.5
TAK1-TAB1	NA	39
TAO2	Km app	91
TBK1	Km app	3.5
TEC	NA	6.5
TGFBR1	NA	11.5
TNK2	NA	-0.5
TSSK1	Km app	15.5
TTK	NA	81.5
TXK	Km app	7.5
TYK2	Km app	10
Tie2	Km app	7.5
Tpl2	100	22
TrkA	Km app	17.5
TrkB	Km app	10
WEE1	NA	4
WNK2	NA	2
YSK1	Km app	9.5
Yes	Km app	14.5
ZAK	NA	9
ZAP-70	Km app	16.5
ZIPK	Km app	7.5
eEF-2K	Km app	8
mTOR	Km app	0.5
p38_alpha(direct)	Km app	26.5
p38_beta	Km app	59
p38_delta	Km app	15
p38_gamma	Km app	21
p70S6K	Km app	3

## Sheet: Fig.1e
Protein		Condition Comparison	log2FC	SE	DF	pvalue	adj.pvalue	log10p	abslog2FC	Column cluster IDs (log2FC per Condition Comparison and Protein) - Embedded	Row cluster IDs (log2FC per Condition Comparison and Protein) - Embedded	Row cluster IDs (log2FC per Condition Comparison and Protein) - Embedded (2)	Column cluster IDs (log2FC per Condition Comparison and Protein) - Embedded (2)
TACC1	HUMAN|O75410	G6374_AMO1_vs_G2642_AMO1	-8.65e-05	0.185867	15.0178	0.999635	0.999635	0.000158551	8.65e-05
SIKE1	HUMAN|Q9BRV8	G6374_AMO1_vs_G2642_AMO1	-3.27e-05	0.0691722	15.0178	0.999629	0.999635	0.000161228	3.27e-05
DYST	HUMAN|Q03001	G6374_AMO1_vs_G2642_AMO1	4.28e-05	0.0805437	15.0178	0.999583	0.999635	0.00018095	4.28e-05
RRAGC	HUMAN|Q9HB90	G6374_AMO1_vs_G2642_AMO1	-4.71e-05	0.0870509	15.0178	0.999575	0.999635	0.000184498	4.71e-05
LITAF	HUMAN|Q99732	G6374_AMO1_vs_G2642_AMO1	0.000121011	0.21081	15.0178	0.99955	0.999635	0.000195673	0.000121011
ASB6	HUMAN|Q9NWX5	G6374_AMO1_vs_G2642_AMO1	8.32e-05	0.0832767	15.0178	0.999216	0.999635	0.000340782	8.32e-05
CTDP1	HUMAN|Q9Y5B0	G6374_AMO1_vs_G2642_AMO1	-0.000118381	0.0942816	15.0178	0.999015	0.999635	0.000428122	0.000118381
EFMT2	HUMAN|Q5JPI9	G6374_AMO1_vs_G2642_AMO1	7.68e-05	0.0584912	15.0178	0.998969	0.999635	0.000447836	7.68e-05
CRBN	HUMAN|Q96SW2	G6374_AMO1_vs_G2642_AMO1	-0.000164151	0.116252	15.0178	0.998892	0.999635	0.000481485	0.000164151
GBP7	HUMAN|Q8N8V2	G6374_AMO1_vs_G2642_AMO1	-0.00018722	0.13051	15.0178	0.998874	0.999635	0.000489163	0.00018722
VP33A	HUMAN|Q96AX1	G6374_AMO1_vs_G2642_AMO1	0.00013485	0.078558	15.0178	0.998653	0.999635	0.0005854	0.00013485
MYPT1	HUMAN|O14974-4	G6374_AMO1_vs_G2642_AMO1	-0.000385084	0.179822	15.0178	0.99832	0.999484	0.000730425	0.000385084
CATIN	HUMAN|Q8WUQ7	G6374_AMO1_vs_G2642_AMO1	0.000159299	0.0679821	15.0178	0.998161	0.999432	0.000799315	0.000159299
LSM6	HUMAN|P62312	G6374_AMO1_vs_G2642_AMO1	-0.000992021	0.339392	15.0178	0.997706	0.999082	0.000997281	0.000992021
RN126	HUMAN|Q9BV68	G6374_AMO1_vs_G2642_AMO1	0.000255812	0.0864649	15.0178	0.997678	0.999082	0.00100945	0.000255812
F168A	HUMAN|Q92567	G6374_AMO1_vs_G2642_AMO1	-0.000270989	0.0874193	15.0178	0.997567	0.999082	0.00105772	0.000270989
PCBP1	HUMAN|Q15365	G6374_AMO1_vs_G2642_AMO1	-0.000469409	0.144086	15.0178	0.997444	0.999082	0.00111169	0.000469409
NCDN	HUMAN|Q9UBB6	G6374_AMO1_vs_G2642_AMO1	0.000384522	0.108485	15.0178	0.997219	0.999018	0.00120964	0.000384522
MTM1	HUMAN|Q13496	G6374_AMO1_vs_G2642_AMO1	-0.000303302	0.0746998	15.0178	0.996814	0.998718	0.00138595	0.000303302
ZN844	HUMAN|Q08AG5	G6374_AMO1_vs_G2642_AMO1	-0.00137515	0.32765	15.0178	0.996707	0.998717	0.0014327	0.00137515
DEN1A	HUMAN|Q8TEH3	G6374_AMO1_vs_G2642_AMO1	0.000717839	0.136713	15.0178	0.99588	0.997994	0.00179313	0.000717839
PPTC7	HUMAN|Q8NI37	G6374_AMO1_vs_G2642_AMO1	0.000560473	0.100406	15.0178	0.99562	0.99784	0.00190654	0.000560473
OPTN	HUMAN|Q96CV9	G6374_AMO1_vs_G2642_AMO1	-0.000479869	0.085713	15.0178	0.995607	0.99784	0.00191218	0.000479869
GLUT4	HUMAN|P14672	G6374_AMO1_vs_G2642_AMO1	0.000710176	0.126219	15.0178	0.995585	0.99784	0.00192176	0.000710176
CBAR1	HUMAN|A1XBS5	G6374_AMO1_vs_G2642_AMO1	0.00137437	0.234991	12.0178	0.995429	0.99784	0.0019895	0.00137437
NISCH	HUMAN|Q9Y2I1	G6374_AMO1_vs_G2642_AMO1	0.000452634	0.0767162	15.0178	0.99537	0.99784	0.00201542	0.000452634
BRD1	HUMAN|O95696-2	G6374_AMO1_vs_G2642_AMO1	-0.00106492	0.180058	15.0178	0.995359	0.99784	0.00202027	0.00106492
TF2B	HUMAN|Q00403	G6374_AMO1_vs_G2642_AMO1	0.000624438	0.102073	15.0178	0.995199	0.99784	0.00208986	0.000624438
TPC13	HUMAN|A5PLN9	G6374_AMO1_vs_G2642_AMO1	0.000836633	0.13528	15.0178	0.995147	0.99784	0.00211278	0.000836633
ASPG	HUMAN|P20933	G6374_AMO1_vs_G2642_AMO1	0.000645915	0.098362	15.0178	0.994847	0.99784	0.00224371	0.000645915
RS18	HUMAN|P62269	G6374_AMO1_vs_G2642_AMO1	-0.000427638	0.0650576	15.0178	0.994842	0.99784	0.00224594	0.000427638
FCSD2	HUMAN|O94868	G6374_AMO1_vs_G2642_AMO1	-0.000543608	0.0826215	15.0178	0.994837	0.99784	0.00224809	0.000543608
PFD1	HUMAN|O60925	G6374_AMO1_vs_G2642_AMO1	-0.00122227	0.175245	15.0178	0.994527	0.99784	0.00238347	0.00122227
ATPG	HUMAN|P36542	G6374_AMO1_vs_G2642_AMO1	-0.000799497	0.111252	15.0178	0.994361	0.99784	0.00245604	0.000799497
VPS53	HUMAN|Q5VIR6	G6374_AMO1_vs_G2642_AMO1	0.000489722	0.0617104	15.0178	0.993773	0.997365	0.00271295	0.000489722
FHI2B	HUMAN|Q86V87	G6374_AMO1_vs_G2642_AMO1	-0.00214641	0.252249	15.0178	0.993323	0.99702	0.00290959	0.00214641
KS6A3	HUMAN|P51812	G6374_AMO1_vs_G2642_AMO1	0.000779407	0.0852759	15.0178	0.992828	0.996629	0.00312603	0.000779407
PK3CB	HUMAN|P42338	G6374_AMO1_vs_G2642_AMO1	-0.000679	0.074123	15.0178	0.992812	0.996629	0.00313311	0.000679
RPP40	HUMAN|O75818	G6374_AMO1_vs_G2642_AMO1	0.000617801	0.0664051	15.0178	0.992699	0.996629	0.00318222	0.000617801
UBP47	HUMAN|Q96K76-4	G6374_AMO1_vs_G2642_AMO1	0.00188591	0.201917	15.0178	0.992671	0.996629	0.00319475	0.00188591
ABCE1	HUMAN|P61221	G6374_AMO1_vs_G2642_AMO1	-0.000680067	0.0710451	15.0178	0.992489	0.996629	0.00327451	0.000680067
OSCRI	HUMAN|C0HLS1	G6374_AMO1_vs_G2642_AMO1	-0.000817948	0.0846321	15.0178	0.992416	0.996629	0.00330625	0.000817948
SF3A2	HUMAN|Q15428	G6374_AMO1_vs_G2642_AMO1	-0.00115961	0.119948	15.0178	0.992414	0.996629	0.00330724	0.00115961
RNF4	HUMAN|P78317	G6374_AMO1_vs_G2642_AMO1	0.00141306	0.145975	15.0178	0.992404	0.996629	0.00331153	0.00141306
SF3A1	HUMAN|Q15459	G6374_AMO1_vs_G2642_AMO1	-0.000575703	0.0588098	15.0178	0.992318	0.996629	0.003349	0.000575703
LIN54	HUMAN|Q6MZP7	G6374_AMO1_vs_G2642_AMO1	-0.00102591	0.102694	15.0178	0.992161	0.996629	0.00341794	0.00102591
ZN544	HUMAN|Q6NX49	G6374_AMO1_vs_G2642_AMO1	0.00205332	0.203225	15.0178	0.992072	0.996629	0.003457	0.00205332
RB	HUMAN|P06400	G6374_AMO1_vs_G2642_AMO1	-0.000930658	0.0900894	15.0178	0.991894	0.996629	0.00353488	0.000930658
HSC20	HUMAN|Q8IWL3	G6374_AMO1_vs_G2642_AMO1	0.00134272	0.126752	15.0178	0.991687	0.996629	0.0036252	0.00134272
FA78A	HUMAN|Q5JUQ0	G6374_AMO1_vs_G2642_AMO1	0.0010982	0.100711	15.0178	0.991443	0.996617	0.00373215	0.0010982
TOPB1	HUMAN|Q92547	G6374_AMO1_vs_G2642_AMO1	0.00247846	0.224327	15.0178	0.99133	0.996609	0.00378164	0.00247846
FEM1C	HUMAN|Q96JP0	G6374_AMO1_vs_G2642_AMO1	0.00198567	0.171442	15.0178	0.990911	0.996295	0.00396516	0.00198567
CALM1	HUMAN|P0DP23	G6374_AMO1_vs_G2642_AMO1	-0.001265	0.106986	15.0178	0.990722	0.99621	0.00404831	0.001265
AURKA	HUMAN|O14965	G6374_AMO1_vs_G2642_AMO1	-0.00442143	0.363661	15.0178	0.99046	0.996052	0.00416327	0.00442143
KANL3	HUMAN|Q9P2N6	G6374_AMO1_vs_G2642_AMO1	0.00241307	0.183817	15.0178	0.989699	0.995393	0.00449695	0.00241307
RIPR1	HUMAN|Q6ZS17	G6374_AMO1_vs_G2642_AMO1	0.00365476	0.277133	15.0178	0.989652	0.995393	0.00451767	0.00365476
SLTM	HUMAN|Q9NWH9	G6374_AMO1_vs_G2642_AMO1	0.00119785	0.0892679	15.0178	0.989471	0.995376	0.00459715	0.00119785
DEFI8	HUMAN|Q6ZN54	G6374_AMO1_vs_G2642_AMO1	-0.000966613	0.0719639	15.0178	0.98946	0.995376	0.00460175	0.000966613
HSP7C	HUMAN|P11142	G6374_AMO1_vs_G2642_AMO1	-0.000939017	0.0690378	15.0178	0.989327	0.995376	0.00466015	0.000939017
SMD1	HUMAN|P62314	G6374_AMO1_vs_G2642_AMO1	-0.00132267	0.0947359	15.0178	0.989044	0.995265	0.00478421	0.00132267
GNS	HUMAN|P15586	G6374_AMO1_vs_G2642_AMO1	-0.0010435	0.0716147	15.0178	0.988566	0.99489	0.00499423	0.0010435
MTAP	HUMAN|Q13126	G6374_AMO1_vs_G2642_AMO1	0.00131396	0.0892725	15.0178	0.988451	0.99488	0.00504506	0.00131396
EHMT2	HUMAN|Q96KQ7-2	G6374_AMO1_vs_G2642_AMO1	-0.00173727	0.117185	15.0178	0.988367	0.99488	0.0050818	0.00173727
EHD4	HUMAN|Q9H223	G6374_AMO1_vs_G2642_AMO1	-0.00158829	0.105105	15.0178	0.988142	0.994782	0.00518057	0.00158829
MFN1	HUMAN|Q8IWA4	G6374_AMO1_vs_G2642_AMO1	0.000852106	0.0562387	15.0178	0.988111	0.994782	0.0051944	0.000852106
ZDH17	HUMAN|Q8IUH5	G6374_AMO1_vs_G2642_AMO1	0.00205404	0.134476	15.0178	0.988014	0.994782	0.00523677	0.00205404
TBB4B	HUMAN|P68371	G6374_AMO1_vs_G2642_AMO1	0.00162579	0.104808	15.0178	0.987828	0.994782	0.00531872	0.00162579
GEMI	HUMAN|O75496	G6374_AMO1_vs_G2642_AMO1	0.00188087	0.120475	15.0178	0.987749	0.994782	0.00535325	0.00188087
TRAF1	HUMAN|Q13077	G6374_AMO1_vs_G2642_AMO1	-0.00218492	0.136053	15.0178	0.987398	0.994563	0.00550754	0.00218492
RBM4B	HUMAN|Q9BQ04	G6374_AMO1_vs_G2642_AMO1	0.00103491	0.0643657	15.0178	0.987383	0.994563	0.00551422	0.00103491
TM1L2	HUMAN|Q6ZVM7	G6374_AMO1_vs_G2642_AMO1	-0.00124821	0.0776182	15.0178	0.987381	0.994563	0.00551518	0.00124821
AGO3	HUMAN|Q9H9G7	G6374_AMO1_vs_G2642_AMO1	0.00124266	0.0772452	15.0178	0.987377	0.994563	0.00551718	0.00124266
ECHD1	HUMAN|Q9NTX5	G6374_AMO1_vs_G2642_AMO1	-0.00144389	0.0897334	15.0178	0.987374	0.994563	0.00551842	0.00144389
NAGK	HUMAN|Q9UJ70	G6374_AMO1_vs_G2642_AMO1	-0.00115821	0.071324	15.0178	0.987258	0.994563	0.00556947	0.00115821
ISOC1	HUMAN|Q96CN7	G6374_AMO1_vs_G2642_AMO1	0.00191812	0.117244	15.0178	0.987163	0.994563	0.00561132	0.00191812
METL8	HUMAN|Q9H825	G6374_AMO1_vs_G2642_AMO1	0.00161261	0.0982013	15.0178	0.987114	0.994563	0.00563254	0.00161261
ZN669	HUMAN|Q96BR6	G6374_AMO1_vs_G2642_AMO1	0.00128872	0.0765844	15.0178	0.986796	0.994563	0.00577271	0.00128872
WDR59	HUMAN|Q6PJI9	G6374_AMO1_vs_G2642_AMO1	-0.00117391	0.0683528	15.0178	0.986524	0.994563	0.00589247	0.00117391
MFF	HUMAN|Q9GZY8-4	G6374_AMO1_vs_G2642_AMO1	-0.00554086	0.318715	12.0178	0.986415	0.994563	0.00594044	0.00554086
TRAF7	HUMAN|Q6Q0C0	G6374_AMO1_vs_G2642_AMO1	0.00154649	0.0880545	15.0178	0.986219	0.994543	0.00602672	0.00154649
KLF12	HUMAN|Q9Y4X4	G6374_AMO1_vs_G2642_AMO1	0.00146138	0.0823325	15.0178	0.986072	0.994501	0.00609129	0.00146138
RL24	HUMAN|P83731	G6374_AMO1_vs_G2642_AMO1	0.00332061	0.185701	15.0178	0.985969	0.994501	0.00613681	0.00332061
SYIC	HUMAN|P41252	G6374_AMO1_vs_G2642_AMO1	0.00181726	0.101466	15.0178	0.985946	0.994501	0.00614668	0.00181726
REN3A	HUMAN|Q9H1J1	G6374_AMO1_vs_G2642_AMO1	0.00156807	0.0875355	15.0178	0.985944	0.994501	0.00614791	0.00156807
TNR6B	HUMAN|Q9UPQ9	G6374_AMO1_vs_G2642_AMO1	0.00250946	0.137011	15.0178	0.985628	0.994478	0.00628693	0.00250946
PEO1	HUMAN|Q96RR1	G6374_AMO1_vs_G2642_AMO1	0.00185042	0.0994322	15.0178	0.985397	0.994352	0.00638861	0.00185042
PAAF1	HUMAN|Q9BRP4	G6374_AMO1_vs_G2642_AMO1	-0.00127215	0.0675317	15.0178	0.985218	0.994277	0.00646745	0.00127215
MTCL1	HUMAN|Q9Y4B5	G6374_AMO1_vs_G2642_AMO1	0.00109354	0.0578769	15.0178	0.985174	0.994277	0.00648696	0.00109354
REXO1	HUMAN|Q8N1G1	G6374_AMO1_vs_G2642_AMO1	0.00174468	0.0916486	15.0178	0.985063	0.994277	0.00653619	0.00174468
RCOR2	HUMAN|Q8IZ40	G6374_AMO1_vs_G2642_AMO1	-0.00281584	0.146657	15.0178	0.984934	0.994277	0.00659278	0.00281584
Z280C	HUMAN|Q8ND82	G6374_AMO1_vs_G2642_AMO1	-0.00128455	0.0666881	15.0178	0.984886	0.994277	0.0066142	0.00128455
RGPS2	HUMAN|Q86X27	G6374_AMO1_vs_G2642_AMO1	0.00110125	0.0553795	15.0178	0.984396	0.993979	0.00682996	0.00110125
PYRD1	HUMAN|Q8WU10	G6374_AMO1_vs_G2642_AMO1	-0.00187992	0.0941016	15.0178	0.984324	0.993979	0.0068618	0.00187992
DHX37	HUMAN|Q8IY37	G6374_AMO1_vs_G2642_AMO1	-0.00223666	0.11188	15.0178	0.984313	0.993979	0.00686668	0.00223666
UCRI	HUMAN|P47985	G6374_AMO1_vs_G2642_AMO1	-0.00404891	0.201327	15.0178	0.98422	0.993979	0.00690802	0.00404891
RUFY3	HUMAN|Q7L099	G6374_AMO1_vs_G2642_AMO1	0.00145985	0.0724017	15.0178	0.984179	0.993979	0.00692607	0.00145985
ZNF77	HUMAN|Q15935	G6374_AMO1_vs_G2642_AMO1	0.00176991	0.0876482	15.0178	0.984155	0.993979	0.00693649	0.00176991
RA54B	HUMAN|Q9Y620	G6374_AMO1_vs_G2642_AMO1	-0.00146785	0.0726092	15.0178	0.984137	0.993979	0.00694427	0.00146785
DCTP1	HUMAN|Q9H773	G6374_AMO1_vs_G2642_AMO1	-0.0015992	0.0782171	15.0178	0.983957	0.993979	0.00702385	0.0015992
DYR1A	HUMAN|Q13627-2	G6374_AMO1_vs_G2642_AMO1	-0.00214841	0.104643	15.0178	0.98389	0.993979	0.00705334	0.00214841
N42L2	HUMAN|Q92802	G6374_AMO1_vs_G2642_AMO1	0.00243978	0.117184	15.0178	0.983663	0.993979	0.00715353	0.00243978
BTF3	HUMAN|P20290	G6374_AMO1_vs_G2642_AMO1	0.0021517	0.0981451	15.0178	0.982798	0.993427	0.00753595	0.0021517
CA131	HUMAN|Q8NDD1	G6374_AMO1_vs_G2642_AMO1	-0.00414097	0.187049	15.0178	0.982629	0.993363	0.00761043	0.00414097
UBE2B	HUMAN|P63146	G6374_AMO1_vs_G2642_AMO1	-0.00617877	0.278122	15.0178	0.982568	0.993363	0.00763733	0.00617877
DDX5	HUMAN|P17844	G6374_AMO1_vs_G2642_AMO1	0.00305055	0.136913	15.0178	0.982517	0.993363	0.00765982	0.00305055
PUS3	HUMAN|Q9BZE2	G6374_AMO1_vs_G2642_AMO1	0.0015538	0.0693827	15.0178	0.982428	0.993363	0.00769928	0.0015538
VATA	HUMAN|P38606	G6374_AMO1_vs_G2642_AMO1	-0.00170783	0.0753367	15.0178	0.982213	0.993363	0.00779451	0.00170783
HSP7E	HUMAN|Q0VDF9	G6374_AMO1_vs_G2642_AMO1	-0.00212119	0.0934778	15.0178	0.982195	0.993363	0.00780236	0.00212119
1433S	HUMAN|P31947	G6374_AMO1_vs_G2642_AMO1	-0.0173679	0.744538	14.0178	0.981718	0.993081	0.00801316	0.0173679
VAC14	HUMAN|Q08AM6	G6374_AMO1_vs_G2642_AMO1	0.00141453	0.0600348	15.0178	0.981512	0.992979	0.00810423	0.00141453
SPSY	HUMAN|P52788	G6374_AMO1_vs_G2642_AMO1	-0.00217402	0.091219	15.0178	0.9813	0.99287	0.00819838	0.00217402
PDLI7	HUMAN|Q9NR12	G6374_AMO1_vs_G2642_AMO1	-0.00134705	0.0563445	15.0178	0.981241	0.99287	0.00822424	0.00134705
EPB41	HUMAN|P11171	G6374_AMO1_vs_G2642_AMO1	-0.00190013	0.078787	15.0178	0.981077	0.992857	0.00829711	0.00190013
HM20A	HUMAN|Q9NP66	G6374_AMO1_vs_G2642_AMO1	0.0017952	0.0743823	15.0178	0.981063	0.992857	0.00830316	0.0017952
5NTD	HUMAN|P21589	G6374_AMO1_vs_G2642_AMO1	-0.00233576	0.0967309	15.0178	0.981053	0.992857	0.00830739	0.00233576
RPP29	HUMAN|O95707	G6374_AMO1_vs_G2642_AMO1	-0.00135727	0.0560808	15.0178	0.98101	0.992857	0.0083265	0.00135727
JOS2	HUMAN|Q8TAC2	G6374_AMO1_vs_G2642_AMO1	-0.00169923	0.0698753	15.0178	0.980919	0.992857	0.00836681	0.00169923
FEM1B	HUMAN|Q9UK73	G6374_AMO1_vs_G2642_AMO1	0.00400915	0.163611	15.0178	0.980773	0.992857	0.00843147	0.00400915
IPO11	HUMAN|Q9UI26	G6374_AMO1_vs_G2642_AMO1	-0.00361715	0.146171	15.0178	0.980583	0.992857	0.00851548	0.00361715
ACBD4	HUMAN|Q8NC06-2	G6374_AMO1_vs_G2642_AMO1	-0.00385289	0.154569	15.0178	0.980442	0.992857	0.00857823	0.00385289
E2AK1	HUMAN|Q9BQI3	G6374_AMO1_vs_G2642_AMO1	-0.00337378	0.134763	15.0178	0.980357	0.992857	0.00861588	0.00337378
HIF1N	HUMAN|Q9NWT6	G6374_AMO1_vs_G2642_AMO1	0.0029382	0.11721	15.0178	0.980331	0.992857	0.00862732	0.0029382
KDM3B	HUMAN|Q7LBC6	G6374_AMO1_vs_G2642_AMO1	0.00302253	0.118665	15.0178	0.980015	0.992847	0.00876747	0.00302253
KIF2A	HUMAN|O00139-2	G6374_AMO1_vs_G2642_AMO1	0.00221475	0.0866318	15.0178	0.979941	0.992847	0.00880013	0.00221475
NOG2	HUMAN|Q13823	G6374_AMO1_vs_G2642_AMO1	0.00270534	0.10557	15.0178	0.979893	0.992847	0.00882131	0.00270534
IGA2	HUMAN|P0DOX2	G6374_AMO1_vs_G2642_AMO1	-0.014436	0.546449	12.0178	0.979358	0.992501	0.0090587	0.014436
NPRL2	HUMAN|Q8WTW4	G6374_AMO1_vs_G2642_AMO1	-0.0015604	0.0592604	15.0178	0.97934	0.992501	0.00906659	0.0015604
NALP2	HUMAN|Q9NX02	G6374_AMO1_vs_G2642_AMO1	-0.0228362	0.862488	15.0178	0.979225	0.992501	0.00911731	0.0228362
CSAD	HUMAN|Q9Y600	G6374_AMO1_vs_G2642_AMO1	0.00357796	0.133635	15.0178	0.978992	0.992451	0.00922064	0.00357796
DC2L1	HUMAN|Q8TCX1	G6374_AMO1_vs_G2642_AMO1	0.00343514	0.126697	15.0178	0.978727	0.992288	0.00933863	0.00343514
DDX49	HUMAN|Q9Y6V7	G6374_AMO1_vs_G2642_AMO1	0.00148071	0.0544171	15.0178	0.97865	0.992288	0.00937248	0.00148071
RFX5	HUMAN|P48382	G6374_AMO1_vs_G2642_AMO1	0.00192885	0.0702333	15.0178	0.978452	0.992222	0.00946059	0.00192885
CREB1	HUMAN|P16220-1	G6374_AMO1_vs_G2642_AMO1	0.00596685	0.216147	15.0178	0.97834	0.992216	0.00951004	0.00596685
ZWILC	HUMAN|Q9H900	G6374_AMO1_vs_G2642_AMO1	0.00289254	0.104096	15.0178	0.978198	0.992178	0.00957337	0.00289254
MED4	HUMAN|Q9NPJ6	G6374_AMO1_vs_G2642_AMO1	-0.00208644	0.0744255	15.0178	0.978004	0.992088	0.00965927	0.00208644
RL28	HUMAN|P46779	G6374_AMO1_vs_G2642_AMO1	0.00231344	0.0822856	15.0178	0.977941	0.992088	0.00968743	0.00231344
MCF2L	HUMAN|O15068	G6374_AMO1_vs_G2642_AMO1	0.00459167	0.162055	15.0178	0.977769	0.992063	0.00976383	0.00459167
AGAP1	HUMAN|Q9UPQ3	G6374_AMO1_vs_G2642_AMO1	0.00321061	0.113312	15.0178	0.977769	0.992063	0.00976392	0.00321061
COQ9	HUMAN|O75208	G6374_AMO1_vs_G2642_AMO1	-0.0021333	0.0746964	15.0178	0.977592	0.992063	0.0098424	0.0021333
RM12	HUMAN|P52815	G6374_AMO1_vs_G2642_AMO1	0.00290212	0.101198	15.0178	0.977499	0.992063	0.00988359	0.00290212
NSUN5	HUMAN|Q96P11	G6374_AMO1_vs_G2642_AMO1	0.00204401	0.0710403	15.0178	0.977425	0.992063	0.00991658	0.00204401
BRWD1	HUMAN|Q9NSI6-2	G6374_AMO1_vs_G2642_AMO1	-0.00181491	0.0622897	15.0178	0.977139	0.991957	0.0100435	0.00181491
ZKSC7	HUMAN|Q9P0L1	G6374_AMO1_vs_G2642_AMO1	0.00478308	0.16291	15.0178	0.976964	0.991886	0.0101215	0.00478308
PCM1	HUMAN|Q15154-5	G6374_AMO1_vs_G2642_AMO1	0.00322285	0.108978	15.0178	0.976797	0.991823	0.0101958	0.00322285
TASP1	HUMAN|Q9H6P5	G6374_AMO1_vs_G2642_AMO1	-0.00226548	0.0759262	15.0178	0.976589	0.991719	0.010288	0.00226548
COMD9	HUMAN|Q9P000	G6374_AMO1_vs_G2642_AMO1	0.00180815	0.0595908	15.0178	0.976193	0.991423	0.0104642	0.00180815
MK	HUMAN|P21741	G6374_AMO1_vs_G2642_AMO1	0.00423891	0.136683	9.0178	0.975935	0.991268	0.0105792	0.00423891
P55G	HUMAN|Q92569	G6374_AMO1_vs_G2642_AMO1	0.0109625	0.356428	15.0178	0.975869	0.991268	0.0106086	0.0109625
PDCL3	HUMAN|Q9H2J4	G6374_AMO1_vs_G2642_AMO1	0.00274567	0.0878869	15.0178	0.975489	0.991028	0.0107777	0.00274567
SOSB2	HUMAN|Q96AH0	G6374_AMO1_vs_G2642_AMO1	0.00280585	0.0896699	15.0178	0.97545	0.991028	0.0107951	0.00280585
ZFP28	HUMAN|Q8NHY6	G6374_AMO1_vs_G2642_AMO1	0.00386386	0.12207	15.0178	0.975166	0.990913	0.0109215	0.00386386
ETV3L	HUMAN|Q6ZN32	G6374_AMO1_vs_G2642_AMO1	0.00849232	0.268108	15.0178	0.975148	0.990913	0.0109293	0.00849232
COPG2	HUMAN|Q9UBF2	G6374_AMO1_vs_G2642_AMO1	0.00318246	0.100142	15.0178	0.975066	0.990913	0.0109658	0.00318246
PHF12	HUMAN|Q96QT6	G6374_AMO1_vs_G2642_AMO1	-0.00274563	0.0863744	15.0178	0.97506	0.990913	0.0109686	0.00274563
ELYS	HUMAN|Q8WYP5	G6374_AMO1_vs_G2642_AMO1	-0.00441399	0.138669	15.0178	0.975026	0.990913	0.0109838	0.00441399
GDIA	HUMAN|P31150	G6374_AMO1_vs_G2642_AMO1	-0.00313497	0.0978143	15.0178	0.974854	0.990913	0.0110604	0.00313497
MPRD	HUMAN|P20645	G6374_AMO1_vs_G2642_AMO1	-0.00402295	0.120715	15.0178	0.973853	0.990219	0.0115064	0.00402295
MYBA	HUMAN|P10243	G6374_AMO1_vs_G2642_AMO1	0.00502719	0.149739	15.0178	0.97366	0.990129	0.0115928	0.00502719
TCEA1	HUMAN|P23193	G6374_AMO1_vs_G2642_AMO1	-0.00215062	0.0640123	15.0178	0.973641	0.990129	0.0116011	0.00215062
GABP2	HUMAN|Q8TAK5	G6374_AMO1_vs_G2642_AMO1	0.00376737	0.111962	15.0178	0.9736	0.990129	0.0116192	0.00376737
CSK	HUMAN|P41240	G6374_AMO1_vs_G2642_AMO1	0.00295264	0.0872132	15.0178	0.973438	0.990129	0.0116916	0.00295264
CASL	HUMAN|Q14511	G6374_AMO1_vs_G2642_AMO1	0.0070097	0.205338	10.0178	0.973438	0.990129	0.0116916	0.0070097
UAP1	HUMAN|Q16222-2	G6374_AMO1_vs_G2642_AMO1	-0.012627	0.37165	15.0178	0.973344	0.990129	0.0117336	0.012627
CLIP1	HUMAN|P30622	G6374_AMO1_vs_G2642_AMO1	0.00412448	0.119602	15.0178	0.972945	0.990041	0.0119119	0.00412448
BCORL	HUMAN|Q5H9F3	G6374_AMO1_vs_G2642_AMO1	0.00354588	0.102478	15.0178	0.972853	0.990041	0.0119527	0.00354588
MGST3	HUMAN|O14880	G6374_AMO1_vs_G2642_AMO1	-0.0068378	0.196028	15.0178	0.972633	0.989938	0.0120508	0.0068378
COX19	HUMAN|Q49B96	G6374_AMO1_vs_G2642_AMO1	0.00366192	0.104782	15.0178	0.972582	0.989938	0.0120739	0.00366192
M3K7	HUMAN|O43318	G6374_AMO1_vs_G2642_AMO1	0.00329712	0.0940746	15.0178	0.972503	0.989938	0.012109	0.00329712
TCAF1	HUMAN|Q9Y4C2	G6374_AMO1_vs_G2642_AMO1	-0.00435745	0.12132	15.0178	0.971822	0.989432	0.0124134	0.00435745
UAP1	HUMAN|Q16222	G6374_AMO1_vs_G2642_AMO1	-0.00338049	0.0936011	15.0178	0.971666	0.98938	0.0124832	0.00338049
DX39B	HUMAN|Q13838	G6374_AMO1_vs_G2642_AMO1	0.00400048	0.109232	15.0178	0.971268	0.989081	0.0126611	0.00400048
RL7A	HUMAN|P62424	G6374_AMO1_vs_G2642_AMO1	0.00424103	0.115098	15.0178	0.971092	0.989009	0.0127396	0.00424103
ATR	HUMAN|Q13535	G6374_AMO1_vs_G2642_AMO1	0.00266039	0.0716187	15.0178	0.970857	0.988877	0.0128445	0.00266039
RAB3B	HUMAN|P20337	G6374_AMO1_vs_G2642_AMO1	-0.0127959	0.340309	12.0178	0.970623	0.988745	0.0129492	0.0127959
TYW3	HUMAN|Q6IPR3	G6374_AMO1_vs_G2642_AMO1	0.00403776	0.106913	15.0178	0.970371	0.988595	0.0130621	0.00403776
CNBP	HUMAN|P62633	G6374_AMO1_vs_G2642_AMO1	0.00316178	0.0836307	15.0178	0.97034	0.988595	0.0130761	0.00316178
UFSP2	HUMAN|Q9NUQ7	G6374_AMO1_vs_G2642_AMO1	-0.00261459	0.0691085	15.0178	0.970319	0.988595	0.0130854	0.00261459
6PGD	HUMAN|P52209	G6374_AMO1_vs_G2642_AMO1	0.00280031	0.0734566	15.0178	0.970093	0.988595	0.0131868	0.00280031
ZN768	HUMAN|Q9H5H4	G6374_AMO1_vs_G2642_AMO1	-0.00614726	0.161202	15.0178	0.970083	0.988595	0.013191	0.00614726
CSF1	HUMAN|P09603	G6374_AMO1_vs_G2642_AMO1	0.00668574	0.172724	9.0178	0.969967	0.988595	0.0132431	0.00668574
CT452	HUMAN|Q5DJT8	G6374_AMO1_vs_G2642_AMO1	-0.0105764	0.272811	11.0178	0.969769	0.988595	0.0133318	0.0105764
TPM1	HUMAN|P09493-5	G6374_AMO1_vs_G2642_AMO1	0.00453177	0.117496	15.0178	0.969742	0.988595	0.0133439	0.00453177
EXOC1	HUMAN|Q9NV70	G6374_AMO1_vs_G2642_AMO1	0.00221141	0.057239	15.0178	0.969691	0.988595	0.0133669	0.00221141
TBKB1	HUMAN|A7MCY6	G6374_AMO1_vs_G2642_AMO1	-0.00846161	0.218373	15.0178	0.969601	0.988595	0.0134068	0.00846161
MTMR3	HUMAN|Q13615	G6374_AMO1_vs_G2642_AMO1	-0.00260787	0.0668821	15.0178	0.96941	0.988595	0.0134923	0.00260787
PRR5	HUMAN|P85299	G6374_AMO1_vs_G2642_AMO1	0.00320373	0.0820361	15.0178	0.969363	0.988595	0.0135136	0.00320373
CMIP	HUMAN|Q8IY22	G6374_AMO1_vs_G2642_AMO1	0.00279518	0.0710056	15.0178	0.969117	0.988595	0.0136236	0.00279518
RNZ1	HUMAN|Q9H777	G6374_AMO1_vs_G2642_AMO1	0.00391842	0.0995101	15.0178	0.969108	0.988595	0.0136276	0.00391842
NUDT9	HUMAN|Q9BW91	G6374_AMO1_vs_G2642_AMO1	0.00304286	0.0769523	15.0178	0.968979	0.988595	0.0136856	0.00304286
WRN	HUMAN|Q14191	G6374_AMO1_vs_G2642_AMO1	0.00601781	0.151549	15.0178	0.968849	0.988595	0.0137441	0.00601781
MAFG	HUMAN|O15525	G6374_AMO1_vs_G2642_AMO1	0.00621969	0.154831	15.0178	0.968486	0.988381	0.0139066	0.00621969
DHX36	HUMAN|Q9H2U1	G6374_AMO1_vs_G2642_AMO1	0.00594097	0.147785	15.0178	0.968463	0.988381	0.0139169	0.00594097
EIF3A	HUMAN|Q14152	G6374_AMO1_vs_G2642_AMO1	0.00214251	0.0531157	15.0178	0.968356	0.988381	0.0139649	0.00214251
CSTF3	HUMAN|Q12996	G6374_AMO1_vs_G2642_AMO1	0.00297812	0.0730656	15.0178	0.968025	0.988231	0.0141136	0.00297812
GPAM1	HUMAN|Q8IXQ4	G6374_AMO1_vs_G2642_AMO1	0.00542253	0.132865	15.0178	0.967983	0.988231	0.0141322	0.00542253
INT3	HUMAN|Q68E01	G6374_AMO1_vs_G2642_AMO1	0.00250727	0.0611921	15.0178	0.967857	0.988231	0.014189	0.00250727
CB042	HUMAN|Q9NWW7	G6374_AMO1_vs_G2642_AMO1	-0.0048017	0.116279	15.0178	0.967605	0.988123	0.014302	0.0048017
2025-09-08	HUMAN|Q92599	G6374_AMO1_vs_G2642_AMO1	-0.00557018	0.134805	15.0178	0.967585	0.988123	0.0143109	0.00557018
VPS51	HUMAN|Q9UID3	G6374_AMO1_vs_G2642_AMO1	0.00290355	0.0700242	15.0178	0.967471	0.988123	0.0143618	0.00290355
PKN1	HUMAN|Q16512	G6374_AMO1_vs_G2642_AMO1	0.00336257	0.0802216	15.0178	0.967118	0.987946	0.0145206	0.00336257
MYO1G	HUMAN|B0I1T2	G6374_AMO1_vs_G2642_AMO1	0.00919401	0.218422	14.0178	0.967018	0.987946	0.0145653	0.00919401
E400N	HUMAN|Q6ZTU2	G6374_AMO1_vs_G2642_AMO1	0.00979962	0.2329	15.0178	0.966992	0.987946	0.0145771	0.00979962
NHLC2	HUMAN|Q8NBF2	G6374_AMO1_vs_G2642_AMO1	0.00346903	0.082158	15.0178	0.966877	0.987946	0.014629	0.00346903
ELP3	HUMAN|Q9H9T3	G6374_AMO1_vs_G2642_AMO1	0.00302357	0.0714005	15.0178	0.96678	0.987946	0.0146722	0.00302357
PTOV1	HUMAN|Q86YD1	G6374_AMO1_vs_G2642_AMO1	-0.00415826	0.0981612	15.0178	0.966769	0.987946	0.0146775	0.00415826
CHM2A	HUMAN|O43633	G6374_AMO1_vs_G2642_AMO1	-0.00337092	0.0790163	15.0178	0.966534	0.987946	0.014783	0.00337092
KITH	HUMAN|P04183	G6374_AMO1_vs_G2642_AMO1	-0.00424342	0.0989709	15.0178	0.966366	0.987927	0.0148585	0.00424342
GCFC2	HUMAN|P16383	G6374_AMO1_vs_G2642_AMO1	-0.00344313	0.0800708	15.0178	0.966267	0.987927	0.0149028	0.00344313
FNTB	HUMAN|P49356	G6374_AMO1_vs_G2642_AMO1	-0.00364502	0.0839782	15.0178	0.965951	0.987717	0.0150449	0.00364502
PLD4	HUMAN|Q96BZ4	G6374_AMO1_vs_G2642_AMO1	0.0104261	0.23983	15.0178	0.965897	0.987717	0.015069	0.0104261
DCR1C	HUMAN|Q96SD1	G6374_AMO1_vs_G2642_AMO1	0.00619875	0.140746	15.0178	0.965451	0.987419	0.0152697	0.00619875
LMO7	HUMAN|Q8WWI1	G6374_AMO1_vs_G2642_AMO1	0.00360338	0.0807852	15.0178	0.96501	0.987075	0.0154681	0.00360338
SNPC2	HUMAN|Q13487	G6374_AMO1_vs_G2642_AMO1	0.00348822	0.0779364	15.0178	0.96489	0.98706	0.015522	0.00348822
TANC2	HUMAN|Q9HCD6	G6374_AMO1_vs_G2642_AMO1	-0.00637497	0.142328	15.0178	0.964864	0.98706	0.0155337	0.00637497
DMXL1	HUMAN|Q9Y485	G6374_AMO1_vs_G2642_AMO1	0.00414725	0.0924454	15.0178	0.964809	0.98706	0.0155588	0.00414725
WDR24	HUMAN|Q96S15	G6374_AMO1_vs_G2642_AMO1	-0.005451	0.12123	15.0178	0.964728	0.98706	0.0155949	0.005451
RL35A	HUMAN|P18077	G6374_AMO1_vs_G2642_AMO1	0.00693656	0.153002	15.0178	0.964437	0.987023	0.0157263	0.00693656
KPRB	HUMAN|O60256	G6374_AMO1_vs_G2642_AMO1	0.0030411	0.0668669	15.0178	0.964324	0.987015	0.015777	0.0030411
S43A3	HUMAN|Q8NBI5-2	G6374_AMO1_vs_G2642_AMO1	-0.0107454	0.235874	15.0178	0.964265	0.987015	0.0158037	0.0107454
G3ST2	HUMAN|Q9H3Q3	G6374_AMO1_vs_G2642_AMO1	0.00755922	0.165796	15.0178	0.964235	0.987015	0.0158171	0.00755922
UBS3B	HUMAN|Q8TF42	G6374_AMO1_vs_G2642_AMO1	0.00724485	0.157968	15.0178	0.964024	0.987015	0.0159122	0.00724485
AK1C3	HUMAN|P42330	G6374_AMO1_vs_G2642_AMO1	0.0128917	0.277162	9.0178	0.963915	0.987015	0.0159613	0.0128917
MIER3	HUMAN|Q7Z3K6	G6374_AMO1_vs_G2642_AMO1	-0.00318583	0.0690295	15.0178	0.963797	0.987011	0.0160142	0.00318583
NRDC	HUMAN|O43847	G6374_AMO1_vs_G2642_AMO1	-0.00376022	0.0814388	15.0178	0.963781	0.987011	0.0160215	0.00376022
TTLL7	HUMAN|Q6ZT98	G6374_AMO1_vs_G2642_AMO1	-0.0118135	0.255642	15.0178	0.963751	0.987011	0.0160351	0.0118135
MROH1	HUMAN|Q8NDA8	G6374_AMO1_vs_G2642_AMO1	0.00496119	0.107017	15.0178	0.963635	0.987011	0.0160875	0.00496119
MGAP	HUMAN|Q8IWI9	G6374_AMO1_vs_G2642_AMO1	-0.00286346	0.0611997	15.0178	0.963298	0.986928	0.0162393	0.00286346
P3H1	HUMAN|Q32P28	G6374_AMO1_vs_G2642_AMO1	0.00487799	0.104221	15.0178	0.963286	0.986928	0.0162447	0.00487799
TFDP1	HUMAN|Q14186	G6374_AMO1_vs_G2642_AMO1	-0.0052247	0.111294	15.0178	0.963176	0.986928	0.0162944	0.0052247
RAB5A	HUMAN|P20339	G6374_AMO1_vs_G2642_AMO1	0.00474462	0.100594	15.0178	0.963002	0.986928	0.0163726	0.00474462
ANR24	HUMAN|Q8TF21	G6374_AMO1_vs_G2642_AMO1	-0.00954701	0.202191	15.0178	0.962962	0.986928	0.0163909	0.00954701
AATC	HUMAN|P17174	G6374_AMO1_vs_G2642_AMO1	0.00431293	0.0904603	15.0178	0.962601	0.98675	0.0165535	0.00431293
RPC6	HUMAN|Q9H1D9	G6374_AMO1_vs_G2642_AMO1	0.00419367	0.087828	15.0178	0.962546	0.98675	0.0165786	0.00419367
TPIS	HUMAN|P60174	G6374_AMO1_vs_G2642_AMO1	0.00401831	0.0834983	15.0178	0.962251	0.986605	0.0167115	0.00401831
ZPR1	HUMAN|O75312	G6374_AMO1_vs_G2642_AMO1	-0.00441526	0.0909119	15.0178	0.961905	0.986357	0.0168679	0.00441526
SPTC2	HUMAN|O15270	G6374_AMO1_vs_G2642_AMO1	-0.0075373	0.155042	15.0178	0.961867	0.986357	0.0168849	0.0075373
CAF1B	HUMAN|Q13112	G6374_AMO1_vs_G2642_AMO1	0.00499486	0.10233	15.0178	0.961713	0.986357	0.0169546	0.00499486
HELZ	HUMAN|P42694	G6374_AMO1_vs_G2642_AMO1	-0.00551789	0.11278	15.0178	0.961623	0.986357	0.0169952	0.00551789
KMCP1	HUMAN|Q5SVS4	G6374_AMO1_vs_G2642_AMO1	0.00859492	0.174255	15.0178	0.961311	0.986177	0.017136	0.00859492
IF4A3	HUMAN|P38919	G6374_AMO1_vs_G2642_AMO1	-0.00331466	0.067125	15.0178	0.961267	0.986177	0.017156	0.00331466
TTC5	HUMAN|Q8N0Z6	G6374_AMO1_vs_G2642_AMO1	0.00705865	0.142684	15.0178	0.961196	0.986177	0.0171879	0.00705865
ACAP2	HUMAN|Q15057	G6374_AMO1_vs_G2642_AMO1	0.00445742	0.0898665	15.0178	0.961094	0.986177	0.017234	0.00445742
CBR4	HUMAN|Q8N4T8	G6374_AMO1_vs_G2642_AMO1	-0.00554593	0.11179	15.0178	0.961087	0.986177	0.0172373	0.00554593
ZFN2B	HUMAN|Q8WV99	G6374_AMO1_vs_G2642_AMO1	-0.00529237	0.106084	15.0178	0.960869	0.986177	0.0173359	0.00529237
TIAR	HUMAN|Q01085-2	G6374_AMO1_vs_G2642_AMO1	0.005016	0.0999704	15.0178	0.960644	0.986136	0.0174374	0.005016
UBTD1	HUMAN|Q9HAC8	G6374_AMO1_vs_G2642_AMO1	0.00448964	0.0889386	15.0178	0.960405	0.985998	0.0175456	0.00448964
SLU7	HUMAN|O95391	G6374_AMO1_vs_G2642_AMO1	-0.0560246	1.10358	15.0178	0.960181	0.985875	0.0176469	0.0560246
P3C2A	HUMAN|O00443	G6374_AMO1_vs_G2642_AMO1	0.00577228	0.112836	15.0178	0.959875	0.985668	0.0177852	0.00577228
PLCA	HUMAN|Q99943	G6374_AMO1_vs_G2642_AMO1	-0.0175188	0.341377	15.0178	0.959748	0.985645	0.0178426	0.0175188
URB2	HUMAN|Q14146	G6374_AMO1_vs_G2642_AMO1	0.00401679	0.078164	15.0178	0.959693	0.985645	0.0178678	0.00401679
AL4A1	HUMAN|P30038	G6374_AMO1_vs_G2642_AMO1	0.00290934	0.0565932	15.0178	0.959678	0.985645	0.0178745	0.00290934
OTUB1	HUMAN|Q96FW1	G6374_AMO1_vs_G2642_AMO1	0.00299839	0.0579133	15.0178	0.959391	0.9856	0.0180042	0.00299839
WBP4	HUMAN|O75554	G6374_AMO1_vs_G2642_AMO1	-0.00626646	0.120569	15.0178	0.959234	0.985546	0.0180753	0.00626646
NQO2	HUMAN|P16083	G6374_AMO1_vs_G2642_AMO1	0.00504399	0.0967313	15.0178	0.959101	0.985516	0.0181357	0.00504399
GRK4	HUMAN|P32298	G6374_AMO1_vs_G2642_AMO1	0.0114484	0.21899	15.0178	0.958996	0.985516	0.0181832	0.0114484
RPF2	HUMAN|Q9H7B2	G6374_AMO1_vs_G2642_AMO1	0.00378189	0.0717425	15.0178	0.958654	0.985272	0.0183381	0.00378189
AZI2	HUMAN|Q9H6S1	G6374_AMO1_vs_G2642_AMO1	0.00451208	0.0851904	15.0178	0.958458	0.985178	0.0184268	0.00451208
MYCBP	HUMAN|Q99417	G6374_AMO1_vs_G2642_AMO1	0.00494298	0.0932919	15.0178	0.958443	0.985178	0.0184337	0.00494298
ILF2	HUMAN|Q12905	G6374_AMO1_vs_G2642_AMO1	0.0108613	0.201118	15.0178	0.957643	0.984554	0.0187963	0.0108613
RL3	HUMAN|P39023	G6374_AMO1_vs_G2642_AMO1	-0.00487107	0.0899048	15.0178	0.957506	0.98452	0.0188586	0.00487107
RFX1	HUMAN|P22670	G6374_AMO1_vs_G2642_AMO1	-0.00538578	0.0991004	15.0178	0.957375	0.984494	0.0189178	0.00538578
FXL19	HUMAN|Q6PCT2	G6374_AMO1_vs_G2642_AMO1	-0.00513087	0.0936712	15.0178	0.95704	0.984255	0.0190701	0.00513087
CNTRL	HUMAN|Q7Z7A1	G6374_AMO1_vs_G2642_AMO1	-0.00640705	0.116685	15.0178	0.956935	0.984255	0.0191177	0.00640705
ATP7A	HUMAN|Q04656	G6374_AMO1_vs_G2642_AMO1	-0.0049132	0.0891957	15.0178	0.956798	0.984222	0.0191797	0.0049132
CAP1	HUMAN|Q01518	G6374_AMO1_vs_G2642_AMO1	0.00404939	0.0732423	15.0178	0.956638	0.984164	0.0192523	0.00404939
TREX1	HUMAN|Q9NSU2	G6374_AMO1_vs_G2642_AMO1	-0.00683426	0.12209	15.0178	0.956098	0.983716	0.0194977	0.00683426
GID8	HUMAN|Q9NWU2	G6374_AMO1_vs_G2642_AMO1	-0.00709551	0.126673	15.0178	0.956069	0.983716	0.0195109	0.00709551
KLHL2	HUMAN|O95198	G6374_AMO1_vs_G2642_AMO1	0.00505042	0.0899806	15.0178	0.95598	0.983716	0.0195513	0.00505042
GIT1	HUMAN|Q9Y2X7	G6374_AMO1_vs_G2642_AMO1	-0.00563901	0.100236	15.0178	0.955879	0.983716	0.0195972	0.00563901
DGKA	HUMAN|P23743	G6374_AMO1_vs_G2642_AMO1	0.0340503	0.597084	11.0178	0.955544	0.983575	0.0197492	0.0340503
DSRAD	HUMAN|P55265	G6374_AMO1_vs_G2642_AMO1	-0.004645	0.0815848	15.0178	0.955348	0.98348	0.0198384	0.004645
ZN525	HUMAN|Q8N782	G6374_AMO1_vs_G2642_AMO1	-0.00726341	0.126629	15.0178	0.955015	0.983244	0.0199899	0.00726341
ANR17	HUMAN|O75179	G6374_AMO1_vs_G2642_AMO1	0.00514448	0.0894613	15.0178	0.954901	0.983235	0.0200416	0.00514448
YJU2B	HUMAN|P13994	G6374_AMO1_vs_G2642_AMO1	0.00563787	0.097894	15.0178	0.954833	0.983235	0.0200725	0.00563787
HIRA	HUMAN|P54198	G6374_AMO1_vs_G2642_AMO1	0.00294652	0.0510751	15.0178	0.954756	0.983235	0.0201075	0.00294652
RBM15	HUMAN|Q96T37	G6374_AMO1_vs_G2642_AMO1	0.00496505	0.0860583	15.0178	0.954753	0.983235	0.020109	0.00496505
DHRS2	HUMAN|Q13268	G6374_AMO1_vs_G2642_AMO1	-0.0119322	0.20644	15.0178	0.95467	0.983235	0.0201466	0.0119322
CX6B1	HUMAN|P14854	G6374_AMO1_vs_G2642_AMO1	-0.00456387	0.078886	15.0178	0.954628	0.983235	0.020166	0.00456387
CHM2B	HUMAN|Q9UQN3	G6374_AMO1_vs_G2642_AMO1	-0.00770313	0.1329	15.0178	0.954543	0.983235	0.0202043	0.00770313
CRKL	HUMAN|P46109	G6374_AMO1_vs_G2642_AMO1	0.00542822	0.0930993	15.0178	0.954274	0.983235	0.020327	0.00542822
CLC2D	HUMAN|Q9UHP7	G6374_AMO1_vs_G2642_AMO1	-0.0292019	0.500088	14.0178	0.954259	0.983235	0.0203335	0.0292019
NAIF1	HUMAN|Q69YI7	G6374_AMO1_vs_G2642_AMO1	-0.0106425	0.182392	15.0178	0.954239	0.983235	0.0203427	0.0106425
CPNE7	HUMAN|Q9UBL6	G6374_AMO1_vs_G2642_AMO1	-0.00752662	0.128265	15.0178	0.953981	0.983235	0.0204605	0.00752662
TMED9	HUMAN|Q9BVK6	G6374_AMO1_vs_G2642_AMO1	0.0146518	0.249621	15.0178	0.953968	0.983235	0.0204662	0.0146518
CATB	HUMAN|P07858	G6374_AMO1_vs_G2642_AMO1	-0.00851863	0.145002	15.0178	0.953927	0.983235	0.0204847	0.00851863
BNIP2	HUMAN|Q12982	G6374_AMO1_vs_G2642_AMO1	0.00815644	0.138636	15.0178	0.95386	0.983235	0.0205152	0.00815644
BAP1	HUMAN|Q92560	G6374_AMO1_vs_G2642_AMO1	0.00584763	0.0993645	15.0178	0.953847	0.983235	0.0205212	0.00584763
KI20B	HUMAN|Q96Q89	G6374_AMO1_vs_G2642_AMO1	-0.00418453	0.0706031	15.0178	0.95352	0.983235	0.0206703	0.00418453
TR10B	HUMAN|O14763	G6374_AMO1_vs_G2642_AMO1	-0.00721123	0.12153	15.0178	0.953466	0.983235	0.0206947	0.00721123
MIO	HUMAN|Q9NXC5	G6374_AMO1_vs_G2642_AMO1	0.00412811	0.0693672	15.0178	0.95333	0.983235	0.0207568	0.00412811
ACBD7	HUMAN|Q8N6N7	G6374_AMO1_vs_G2642_AMO1	-0.00549109	0.0922426	15.0178	0.953316	0.983235	0.0207632	0.00549109
MTEF1	HUMAN|Q99551	G6374_AMO1_vs_G2642_AMO1	0.027041	0.450489	14.0178	0.952982	0.983235	0.0209151	0.027041
GTPB4	HUMAN|Q9BZE4	G6374_AMO1_vs_G2642_AMO1	0.00459339	0.0759089	15.0178	0.952546	0.982954	0.0211141	0.00459339
TRI38	HUMAN|O00635	G6374_AMO1_vs_G2642_AMO1	0.0118842	0.195155	15.0178	0.952245	0.982751	0.0212513	0.0118842
HGB1A	HUMAN|B2RPK0	G6374_AMO1_vs_G2642_AMO1	0.00882137	0.144079	15.0178	0.951987	0.982592	0.0213691	0.00882137
RIDA	HUMAN|P52758	G6374_AMO1_vs_G2642_AMO1	-0.00433803	0.0708415	15.0178	0.951979	0.982592	0.0213726	0.00433803
CNBP	HUMAN|P62633-4	G6374_AMO1_vs_G2642_AMO1	0.0047564	0.0774329	15.0178	0.95183	0.982592	0.0214406	0.0047564
ZBT8A	HUMAN|Q96BR9	G6374_AMO1_vs_G2642_AMO1	-0.00682033	0.111015	15.0178	0.951822	0.982592	0.0214442	0.00682033
KMT5C	HUMAN|Q86Y97	G6374_AMO1_vs_G2642_AMO1	-0.00981301	0.159725	15.0178	0.951821	0.982592	0.0214445	0.00981301
NPAT	HUMAN|Q14207	G6374_AMO1_vs_G2642_AMO1	-0.00607464	0.0986266	15.0178	0.9517	0.982592	0.0215	0.00607464
PUM2	HUMAN|Q8TB72-3	G6374_AMO1_vs_G2642_AMO1	0.00576439	0.0935888	15.0178	0.951699	0.982592	0.0215002	0.00576439
RPC7L	HUMAN|Q9BT43	G6374_AMO1_vs_G2642_AMO1	-0.00925919	0.149153	15.0178	0.951319	0.982592	0.0216738	0.00925919
EIF3M	HUMAN|Q7L2H7	G6374_AMO1_vs_G2642_AMO1	-0.0059474	0.0950485	15.0178	0.950932	0.982363	0.0218504	0.0059474
MRM1	HUMAN|Q6IN84	G6374_AMO1_vs_G2642_AMO1	0.00545718	0.0870644	15.0178	0.950848	0.982363	0.0218888	0.00545718
HOMEZ	HUMAN|Q8IX15	G6374_AMO1_vs_G2642_AMO1	-0.0121732	0.192859	15.0178	0.950504	0.982135	0.0220462	0.0121732
MED26	HUMAN|O95402	G6374_AMO1_vs_G2642_AMO1	0.00543407	0.0858959	15.0178	0.950391	0.982126	0.0220976	0.00543407
TM201	HUMAN|Q5SNT2	G6374_AMO1_vs_G2642_AMO1	-0.00700861	0.110389	15.0178	0.950214	0.98205	0.0221788	0.00700861
CCD12	HUMAN|Q8WUD4	G6374_AMO1_vs_G2642_AMO1	0.00640893	0.0997699	15.0178	0.949629	0.981553	0.0224462	0.00640893
RBAK	HUMAN|Q9NYW8	G6374_AMO1_vs_G2642_AMO1	-0.00529022	0.0822563	15.0178	0.949569	0.981553	0.0224737	0.00529022
Z587B	HUMAN|E7ETH6	G6374_AMO1_vs_G2642_AMO1	0.0110527	0.171413	15.0178	0.949438	0.981553	0.0225332	0.0110527
HOME3	HUMAN|Q9NSC5	G6374_AMO1_vs_G2642_AMO1	-0.00474633	0.0735919	15.0178	0.949427	0.981553	0.0225386	0.00474633
SH3R1	HUMAN|Q7Z6J0	G6374_AMO1_vs_G2642_AMO1	0.0132693	0.205366	15.0178	0.949334	0.981553	0.0225808	0.0132693
NEK9	HUMAN|Q8TD19	G6374_AMO1_vs_G2642_AMO1	0.00356615	0.0551504	15.0178	0.949296	0.981553	0.0225985	0.00356615
SNX11	HUMAN|Q9Y5W9	G6374_AMO1_vs_G2642_AMO1	-0.00471094	0.0724937	15.0178	0.949044	0.981553	0.0227138	0.00471094
BMP2K	HUMAN|Q9NSY1	G6374_AMO1_vs_G2642_AMO1	0.00474416	0.0722248	15.0178	0.948494	0.981133	0.0229653	0.00474416
PUS1	HUMAN|Q9Y606	G6374_AMO1_vs_G2642_AMO1	0.00703558	0.107077	15.0178	0.948479	0.981133	0.0229724	0.00703558
RIPK3	HUMAN|Q9Y572	G6374_AMO1_vs_G2642_AMO1	-0.00695386	0.104446	9.0178	0.94837	0.981133	0.0230221	0.00695386
PLSI	HUMAN|Q14651	G6374_AMO1_vs_G2642_AMO1	-0.00676684	0.102606	15.0178	0.948288	0.981133	0.0230598	0.00676684
PRS6B	HUMAN|P43686	G6374_AMO1_vs_G2642_AMO1	0.00460888	0.0697802	15.0178	0.94821	0.981133	0.0230953	0.00460888
MTMRA	HUMAN|Q9NXD2	G6374_AMO1_vs_G2642_AMO1	-0.00516642	0.0775869	15.0178	0.947787	0.980939	0.023289	0.00516642
S22AI	HUMAN|Q96BI1	G6374_AMO1_vs_G2642_AMO1	-0.0102088	0.153223	15.0178	0.947757	0.980939	0.0233028	0.0102088
SPE39	HUMAN|Q9H9C1	G6374_AMO1_vs_G2642_AMO1	-0.00675455	0.101213	15.0178	0.947672	0.980939	0.0233417	0.00675455
TBC15	HUMAN|Q8TC07	G6374_AMO1_vs_G2642_AMO1	-0.00673376	0.100447	15.0178	0.947436	0.980898	0.0234501	0.00673376
GGYF1	HUMAN|O75420	G6374_AMO1_vs_G2642_AMO1	0.00574804	0.0856808	15.0178	0.947398	0.980898	0.0234677	0.00574804
B2L11	HUMAN|O43521	G6374_AMO1_vs_G2642_AMO1	-0.00530071	0.0788807	15.0178	0.94731	0.980898	0.023508	0.00530071
SSBP2	HUMAN|P81877	G6374_AMO1_vs_G2642_AMO1	-0.00836012	0.123895	15.0178	0.947092	0.980865	0.0236078	0.00836012
HAUS8	HUMAN|Q9BT25	G6374_AMO1_vs_G2642_AMO1	0.00604131	0.0893499	15.0178	0.946985	0.980861	0.023657	0.00604131
CEP44	HUMAN|Q9C0F1	G6374_AMO1_vs_G2642_AMO1	-0.00408757	0.0604385	15.0178	0.946971	0.980861	0.0236634	0.00408757
HNRPU	HUMAN|Q00839-2	G6374_AMO1_vs_G2642_AMO1	0.0305206	0.44821	15.0178	0.946609	0.980687	0.0238295	0.0305206
4EBP2	HUMAN|Q13542	G6374_AMO1_vs_G2642_AMO1	0.0103083	0.151226	15.0178	0.946554	0.980687	0.0238547	0.0103083
MK67I	HUMAN|Q9BYG3	G6374_AMO1_vs_G2642_AMO1	-0.00699534	0.10194	15.0178	0.946196	0.980475	0.024019	0.00699534
AP2S1	HUMAN|P53680	G6374_AMO1_vs_G2642_AMO1	-0.00567464	0.0826395	15.0178	0.94616	0.980475	0.0240353	0.00567464
SYSC	HUMAN|P49591	G6374_AMO1_vs_G2642_AMO1	0.00418134	0.0608476	15.0178	0.946121	0.980475	0.0240535	0.00418134
ZN529	HUMAN|Q6P280	G6374_AMO1_vs_G2642_AMO1	0.0179254	0.260662	15.0178	0.946081	0.980475	0.0240716	0.0179254
MED17	HUMAN|Q9NVC6	G6374_AMO1_vs_G2642_AMO1	0.00466496	0.0674244	15.0178	0.945753	0.980446	0.0242223	0.00466496
S30BP	HUMAN|Q9UHR5	G6374_AMO1_vs_G2642_AMO1	-0.00572875	0.0827289	15.0178	0.945706	0.980446	0.0242437	0.00572875
IGG1	HUMAN|P0DOX5	G6374_AMO1_vs_G2642_AMO1	-0.0123544	0.175631	11.0178	0.945181	0.980069	0.0244849	0.0123544
TYW4	HUMAN|O60294	G6374_AMO1_vs_G2642_AMO1	-0.0104894	0.149798	15.0178	0.945099	0.980069	0.0245229	0.0104894
WIPF1	HUMAN|O43516	G6374_AMO1_vs_G2642_AMO1	0.00435496	0.0620333	15.0178	0.944958	0.980052	0.0245875	0.00435496
ARFP1	HUMAN|P53367-2	G6374_AMO1_vs_G2642_AMO1	0.00852057	0.121318	15.0178	0.944935	0.980052	0.0245982	0.00852057
RT35	HUMAN|P82673	G6374_AMO1_vs_G2642_AMO1	0.00634753	0.0903122	15.0178	0.944895	0.980052	0.0246166	0.00634753
PSMD9	HUMAN|O00233	G6374_AMO1_vs_G2642_AMO1	-0.00735201	0.104162	15.0178	0.944661	0.980052	0.0247239	0.00735201
1433T	HUMAN|P27348	G6374_AMO1_vs_G2642_AMO1	0.0198856	0.281225	15.0178	0.944561	0.980052	0.02477	0.0198856
ZN740	HUMAN|Q8NDX6	G6374_AMO1_vs_G2642_AMO1	-0.0116314	0.16441	15.0178	0.944533	0.980052	0.0247829	0.0116314
TNR6A	HUMAN|Q8NDV7	G6374_AMO1_vs_G2642_AMO1	-0.00438117	0.0617965	15.0178	0.944416	0.980052	0.0248369	0.00438117
IF4G2	HUMAN|P78344	G6374_AMO1_vs_G2642_AMO1	-0.00582122	0.082006	15.0178	0.944346	0.980052	0.0248688	0.00582122
TYB10	HUMAN|P63313	G6374_AMO1_vs_G2642_AMO1	-0.0118949	0.16741	15.0178	0.944293	0.980052	0.0248931	0.0118949
CDYL2	HUMAN|Q8N8U2	G6374_AMO1_vs_G2642_AMO1	0.0139194	0.195199	15.0178	0.944093	0.980052	0.0249852	0.0139194
NP1L5	HUMAN|Q96NT1	G6374_AMO1_vs_G2642_AMO1	0.00638872	0.0892716	15.0178	0.943892	0.980024	0.0250775	0.00638872
UMAD1	HUMAN|C9J7I0	G6374_AMO1_vs_G2642_AMO1	0.00465475	0.064711	15.0178	0.943606	0.979834	0.0252094	0.00465475
TMOD2	HUMAN|Q9NZR1	G6374_AMO1_vs_G2642_AMO1	-0.0149195	0.206339	15.0178	0.943313	0.979638	0.0253442	0.0149195
RISC	HUMAN|Q9HB40	G6374_AMO1_vs_G2642_AMO1	0.00511979	0.0706334	15.0178	0.943173	0.979601	0.0254085	0.00511979
BCL7B	HUMAN|Q9BQE9	G6374_AMO1_vs_G2642_AMO1	0.0130302	0.178814	15.0178	0.942871	0.979395	0.0255476	0.0130302
RM43	HUMAN|Q8N983-4	G6374_AMO1_vs_G2642_AMO1	-0.0140202	0.19205	15.0178	0.942767	0.979395	0.0255955	0.0140202
PNKP	HUMAN|Q96T60	G6374_AMO1_vs_G2642_AMO1	-0.00775801	0.106158	15.0178	0.942707	0.979395	0.0256232	0.00775801
VAPA	HUMAN|Q9P0L0	G6374_AMO1_vs_G2642_AMO1	-0.0065653	0.0898076	15.0178	0.942688	0.979395	0.025632	0.0065653
WASH6	HUMAN|Q9NQA3	G6374_AMO1_vs_G2642_AMO1	-0.00553895	0.074841	9.0178	0.942618	0.979395	0.025664	0.00553895
POLK	HUMAN|Q9UBT6	G6374_AMO1_vs_G2642_AMO1	-0.0123773	0.169028	15.0178	0.942593	0.979395	0.0256759	0.0123773
CNDG2	HUMAN|Q86XI2	G6374_AMO1_vs_G2642_AMO1	-0.00435582	0.0592674	15.0178	0.942383	0.979395	0.0257727	0.00435582
DIP2A	HUMAN|Q14689	G6374_AMO1_vs_G2642_AMO1	-0.00440531	0.0597462	15.0178	0.942195	0.979395	0.025859	0.00440531
PHLP2	HUMAN|Q6ZVD8	G6374_AMO1_vs_G2642_AMO1	0.013451	0.18233	15.0178	0.942165	0.979395	0.0258731	0.013451
ARL8A	HUMAN|Q96BM9	G6374_AMO1_vs_G2642_AMO1	0.00604606	0.081616	15.0178	0.941925	0.979382	0.0259837	0.00604606
EXOC8	HUMAN|Q8IYI6	G6374_AMO1_vs_G2642_AMO1	0.00498627	0.0673034	15.0178	0.941919	0.979382	0.0259863	0.00498627
PAK2	HUMAN|Q13177	G6374_AMO1_vs_G2642_AMO1	-0.00670856	0.0905319	15.0178	0.941908	0.979382	0.0259917	0.00670856
SMAD4	HUMAN|Q13485	G6374_AMO1_vs_G2642_AMO1	0.00852294	0.114767	15.0178	0.941782	0.979382	0.0260498	0.00852294
KIF3C	HUMAN|O14782	G6374_AMO1_vs_G2642_AMO1	-0.0136032	0.182939	15.0178	0.941706	0.979382	0.0260846	0.0136032
MID51	HUMAN|Q9NQG6	G6374_AMO1_vs_G2642_AMO1	-0.00532555	0.0711927	15.0178	0.941357	0.979331	0.0262455	0.00532555
MYO19	HUMAN|Q96H55	G6374_AMO1_vs_G2642_AMO1	0.00913779	0.122081	15.0178	0.941322	0.979331	0.0262619	0.00913779
SELH	HUMAN|Q8IZQ5	G6374_AMO1_vs_G2642_AMO1	0.00569419	0.0757214	15.0178	0.941049	0.979226	0.0263879	0.00569419
CF298	HUMAN|P57076	G6374_AMO1_vs_G2642_AMO1	-0.00681069	0.0901443	15.0178	0.940772	0.979046	0.0265157	0.00681069
SH2D5	HUMAN|Q6ZV89	G6374_AMO1_vs_G2642_AMO1	-0.0136323	0.179892	13.0178	0.940746	0.979046	0.0265276	0.0136323
5NT3A	HUMAN|Q9H0P0	G6374_AMO1_vs_G2642_AMO1	0.00561526	0.0741162	15.0178	0.940608	0.979046	0.0265914	0.00561526
CSK22	HUMAN|P19784	G6374_AMO1_vs_G2642_AMO1	0.00576006	0.076023	15.0178	0.940604	0.979046	0.026593	0.00576006
ATG4C	HUMAN|Q96DT6	G6374_AMO1_vs_G2642_AMO1	0.00656691	0.0864979	15.0178	0.940485	0.979046	0.0266481	0.00656691
RBM19	HUMAN|Q9Y4C8	G6374_AMO1_vs_G2642_AMO1	0.00735417	0.0967291	15.0178	0.9404	0.979046	0.0266874	0.00735417
AL5AP	HUMAN|P20292	G6374_AMO1_vs_G2642_AMO1	0.00995568	0.129229	9.0178	0.940275	0.979046	0.0267452	0.00995568
CSN3	HUMAN|Q9UNS2	G6374_AMO1_vs_G2642_AMO1	0.00539262	0.0703596	15.0178	0.939919	0.978914	0.0269097	0.00539262
NRBP	HUMAN|Q9UHY1	G6374_AMO1_vs_G2642_AMO1	-0.00750376	0.0974488	15.0178	0.939638	0.97873	0.0270392	0.00750376
SRS11	HUMAN|Q05519	G6374_AMO1_vs_G2642_AMO1	0.0122865	0.159339	15.0178	0.939555	0.97873	0.0270779	0.0122865
SMD3	HUMAN|P62318	G6374_AMO1_vs_G2642_AMO1	-0.00948631	0.122832	15.0178	0.93946	0.97873	0.0271216	0.00948631
DBNL	HUMAN|Q9UJU6	G6374_AMO1_vs_G2642_AMO1	0.00562082	0.0725945	15.0178	0.939306	0.978707	0.0271931	0.00562082
CC117	HUMAN|Q8IWD4	G6374_AMO1_vs_G2642_AMO1	-0.00820627	0.105667	15.0178	0.939122	0.978624	0.0272779	0.00820627
TOM34	HUMAN|Q15785	G6374_AMO1_vs_G2642_AMO1	-0.00760438	0.0977931	15.0178	0.939046	0.978624	0.0273133	0.00760438
RHG27	HUMAN|Q6ZUM4	G6374_AMO1_vs_G2642_AMO1	-0.00593457	0.075932	15.0178	0.938735	0.978437	0.0274568	0.00593457
ITFG2	HUMAN|Q969R8	G6374_AMO1_vs_G2642_AMO1	0.00982027	0.125384	15.0178	0.938606	0.97841	0.0275165	0.00982027
BMP3	HUMAN|P12645	G6374_AMO1_vs_G2642_AMO1	0.00818605	0.104442	15.0178	0.938561	0.97841	0.0275374	0.00818605
CA043	HUMAN|Q9BWL3	G6374_AMO1_vs_G2642_AMO1	-0.00529065	0.0671115	15.0178	0.938206	0.978209	0.0277019	0.00529065
MINY1	HUMAN|Q8N5J2	G6374_AMO1_vs_G2642_AMO1	-0.00664013	0.0839795	15.0178	0.938022	0.978125	0.0277869	0.00664013
LMBL2	HUMAN|Q969R5	G6374_AMO1_vs_G2642_AMO1	0.00464143	0.0583485	15.0178	0.937648	0.977843	0.0279601	0.00464143
FEZ2	HUMAN|Q9UHY8	G6374_AMO1_vs_G2642_AMO1	0.00913838	0.114791	15.0178	0.937599	0.977843	0.0279828	0.00913838
SC22A	HUMAN|Q96IW7	G6374_AMO1_vs_G2642_AMO1	-0.0106369	0.133514	15.0178	0.937553	0.977843	0.0280042	0.0106369
SC23A	HUMAN|Q15436	G6374_AMO1_vs_G2642_AMO1	-0.00596678	0.074868	15.0178	0.93753	0.977843	0.0280147	0.00596678
FND3A	HUMAN|Q9Y2H6	G6374_AMO1_vs_G2642_AMO1	-0.00912994	0.114526	15.0178	0.937513	0.977843	0.0280225	0.00912994
RASA2	HUMAN|Q15283	G6374_AMO1_vs_G2642_AMO1	-0.0076407	0.0952574	15.0178	0.937129	0.977842	0.0282008	0.0076407
SOSB1	HUMAN|Q9BQ15	G6374_AMO1_vs_G2642_AMO1	-0.0114897	0.143014	15.0178	0.937028	0.977842	0.0282473	0.0114897
EFCB7	HUMAN|A8K855	G6374_AMO1_vs_G2642_AMO1	-0.00452554	0.0560994	15.0178	0.93677	0.977683	0.0283672	0.00452554
PKP4	HUMAN|Q99569	G6374_AMO1_vs_G2642_AMO1	0.0098304	0.121823	15.0178	0.936751	0.977683	0.028376	0.0098304
COMD4	HUMAN|Q9H0A8	G6374_AMO1_vs_G2642_AMO1	0.00676346	0.0837194	15.0178	0.936678	0.977683	0.0284097	0.00676346
VATB2	HUMAN|P21281	G6374_AMO1_vs_G2642_AMO1	0.0139319	0.172246	15.0178	0.936603	0.977683	0.0284447	0.0139319
2025-09-11	HUMAN|Q9NVA2-2	G6374_AMO1_vs_G2642_AMO1	-0.0163384	0.201656	15.0178	0.936495	0.977683	0.0284945	0.0163384
TROAP	HUMAN|Q12815	G6374_AMO1_vs_G2642_AMO1	0.00706663	0.087113	15.0178	0.936418	0.977683	0.0285305	0.00706663
LAMA5	HUMAN|O15230	G6374_AMO1_vs_G2642_AMO1	-0.01274	0.156947	15.0178	0.936375	0.977683	0.02855	0.01274
P63	HUMAN|Q9H3D4	G6374_AMO1_vs_G2642_AMO1	-0.0280195	0.34385	13.0178	0.936294	0.977683	0.0285878	0.0280195
PSD11	HUMAN|O00231	G6374_AMO1_vs_G2642_AMO1	-0.00476798	0.0585177	15.0178	0.936137	0.977683	0.0286607	0.00476798
CCND3	HUMAN|P30281	G6374_AMO1_vs_G2642_AMO1	-0.00957084	0.117105	15.0178	0.935942	0.977683	0.0287512	0.00957084
AT7L3	HUMAN|Q14CW9	G6374_AMO1_vs_G2642_AMO1	-0.0085987	0.105007	15.0178	0.935818	0.977683	0.0288086	0.0085987
FLII	HUMAN|Q13045-2	G6374_AMO1_vs_G2642_AMO1	-0.00930858	0.113585	15.0178	0.935766	0.977683	0.0288325	0.00930858
CCDC9	HUMAN|Q9Y3X0	G6374_AMO1_vs_G2642_AMO1	0.0117178	0.142903	15.0178	0.935731	0.977683	0.0288492	0.0117178
TNPO3	HUMAN|Q9Y5L0	G6374_AMO1_vs_G2642_AMO1	0.00601733	0.0732374	15.0178	0.935603	0.977683	0.0289084	0.00601733
UBP5	HUMAN|P45974-2	G6374_AMO1_vs_G2642_AMO1	-0.02086	0.25386	15.0178	0.935596	0.977683	0.0289117	0.02086
INO80	HUMAN|Q9ULG1	G6374_AMO1_vs_G2642_AMO1	0.00617611	0.0748555	15.0178	0.935333	0.977683	0.0290337	0.00617611
EMD	HUMAN|P50402	G6374_AMO1_vs_G2642_AMO1	0.0139825	0.169107	15.0178	0.935194	0.977683	0.0290981	0.0139825
CCD43	HUMAN|Q96MW1	G6374_AMO1_vs_G2642_AMO1	0.00864571	0.104555	15.0178	0.93519	0.977683	0.0291003	0.00864571
Z280A	HUMAN|P59817	G6374_AMO1_vs_G2642_AMO1	0.0164694	0.198061	15.0178	0.934828	0.977603	0.0292683	0.0164694
TJAP1	HUMAN|Q5JTD0	G6374_AMO1_vs_G2642_AMO1	-0.00504605	0.0605035	15.0178	0.934634	0.977508	0.0293583	0.00504605
NDUB7	HUMAN|P17568	G6374_AMO1_vs_G2642_AMO1	-0.0122189	0.145494	15.0178	0.93418	0.977141	0.0295697	0.0122189
MARF1	HUMAN|Q9Y4F3	G6374_AMO1_vs_G2642_AMO1	-0.00727659	0.0865757	15.0178	0.934128	0.977141	0.0295937	0.00727659
AAKG1	HUMAN|P54619	G6374_AMO1_vs_G2642_AMO1	-0.00519506	0.0617288	15.0178	0.934041	0.977141	0.0296339	0.00519506
PP14B	HUMAN|Q96C90	G6374_AMO1_vs_G2642_AMO1	0.019739	0.23434	15.0178	0.933985	0.977141	0.0296603	0.019739
MAPK2	HUMAN|P49137	G6374_AMO1_vs_G2642_AMO1	0.00670831	0.0793759	15.0178	0.933765	0.97714	0.0297625	0.00670831
KKCC2	HUMAN|Q96RR4	G6374_AMO1_vs_G2642_AMO1	0.00690155	0.0813347	15.0178	0.933499	0.97697	0.0298864	0.00690155
APTX	HUMAN|Q7Z2E3	G6374_AMO1_vs_G2642_AMO1	0.00727548	0.0857206	15.0178	0.933482	0.97697	0.0298938	0.00727548
VINEX	HUMAN|O60504	G6374_AMO1_vs_G2642_AMO1	-0.0323622	0.378877	13.0178	0.93323	0.976906	0.0300112	0.0323622
SRSF3	HUMAN|P84103	G6374_AMO1_vs_G2642_AMO1	0.00621774	0.0729655	15.0178	0.933216	0.976906	0.0300177	0.00621774
NAB1	HUMAN|Q13506	G6374_AMO1_vs_G2642_AMO1	0.0090376	0.105979	15.0178	0.933168	0.976906	0.0300404	0.0090376
F174C	HUMAN|Q9BVV8	G6374_AMO1_vs_G2642_AMO1	0.0291599	0.340673	15.0178	0.932919	0.976905	0.030156	0.0291599
RPGF4	HUMAN|Q8WZA2	G6374_AMO1_vs_G2642_AMO1	-0.0222128	0.259508	15.0178	0.932918	0.976905	0.0301563	0.0222128
FREM2	HUMAN|Q5SZK8	G6374_AMO1_vs_G2642_AMO1	0.0106302	0.124084	15.0178	0.932861	0.976905	0.0301831	0.0106302
ATD3A	HUMAN|Q9NVI7	G6374_AMO1_vs_G2642_AMO1	0.0145646	0.168853	15.0178	0.932402	0.976689	0.0303967	0.0145646
DBR1	HUMAN|Q9UK59	G6374_AMO1_vs_G2642_AMO1	0.00519709	0.0600983	15.0178	0.93223	0.976617	0.0304769	0.00519709
FXRD1	HUMAN|Q96CU9	G6374_AMO1_vs_G2642_AMO1	-0.00963777	0.111258	15.0178	0.932114	0.976604	0.030531	0.00963777
UTP11	HUMAN|Q9Y3A2	G6374_AMO1_vs_G2642_AMO1	0.00924946	0.106709	15.0178	0.932072	0.976604	0.0305506	0.00924946
WDR6	HUMAN|Q9NNW5	G6374_AMO1_vs_G2642_AMO1	0.0102218	0.11785	15.0178	0.932027	0.976604	0.0305714	0.0102218
TRUB2	HUMAN|O95900	G6374_AMO1_vs_G2642_AMO1	-0.00792174	0.0909148	15.0178	0.931716	0.976513	0.0307162	0.00792174
FARP1	HUMAN|Q9Y4F1	G6374_AMO1_vs_G2642_AMO1	-0.0248743	0.285469	15.0178	0.931716	0.976513	0.0307167	0.0248743
EXOS9	HUMAN|Q06265	G6374_AMO1_vs_G2642_AMO1	-0.00863213	0.0989908	15.0178	0.931664	0.976513	0.0307409	0.00863213
OZF	HUMAN|Q15072	G6374_AMO1_vs_G2642_AMO1	-0.01021	0.116782	15.0178	0.931486	0.976513	0.0308235	0.01021
KPCG	HUMAN|P05129	G6374_AMO1_vs_G2642_AMO1	0.0186979	0.211567	15.0178	0.930744	0.975927	0.0311698	0.0186979
RPAP3	HUMAN|Q9H6T3	G6374_AMO1_vs_G2642_AMO1	-0.00529194	0.0593467	15.0178	0.930125	0.975386	0.0314586	0.00529194
HPS3	HUMAN|Q969F9	G6374_AMO1_vs_G2642_AMO1	-0.00625551	0.0700955	15.0178	0.930068	0.975386	0.0314851	0.00625551
ELFN1	HUMAN|P0C7U0	G6374_AMO1_vs_G2642_AMO1	-0.0272917	0.302345	14.0178	0.929352	0.974792	0.0318197	0.0272917
AP4AT	HUMAN|Q96N21-2	G6374_AMO1_vs_G2642_AMO1	0.0113504	0.125811	15.0178	0.929307	0.974792	0.031841	0.0113504
DJC17	HUMAN|Q9NVM6	G6374_AMO1_vs_G2642_AMO1	0.00558414	0.0617747	15.0178	0.929168	0.974792	0.0319059	0.00558414
THTM	HUMAN|P25325	G6374_AMO1_vs_G2642_AMO1	0.0102164	0.112972	15.0178	0.929138	0.974792	0.0319196	0.0102164
XPO6	HUMAN|Q96QU8	G6374_AMO1_vs_G2642_AMO1	-0.00895908	0.0988539	15.0178	0.928985	0.974792	0.0319914	0.00895908
ZN597	HUMAN|Q96LX8	G6374_AMO1_vs_G2642_AMO1	0.00701281	0.0773376	15.0178	0.928947	0.974792	0.0320091	0.00701281
CTCFL	HUMAN|Q8NI51	G6374_AMO1_vs_G2642_AMO1	-0.022516	0.248095	15.0178	0.928886	0.974792	0.0320375	0.022516
ARFG1	HUMAN|Q8N6T3	G6374_AMO1_vs_G2642_AMO1	0.00717747	0.0789559	15.0178	0.92877	0.974792	0.032092	0.00717747
PMS1	HUMAN|P54277	G6374_AMO1_vs_G2642_AMO1	-0.00749609	0.0820661	15.0178	0.928428	0.974689	0.0322518	0.00749609
SMYD5	HUMAN|Q6GMV2	G6374_AMO1_vs_G2642_AMO1	-0.0150253	0.164375	15.0178	0.928376	0.974689	0.0322762	0.0150253
RT33	HUMAN|Q9Y291	G6374_AMO1_vs_G2642_AMO1	-0.0204219	0.223222	15.0178	0.928315	0.974689	0.0323048	0.0204219
EI2BG	HUMAN|Q9NR50	G6374_AMO1_vs_G2642_AMO1	-0.00812549	0.088688	15.0178	0.928212	0.974689	0.0323529	0.00812549
WDHD1	HUMAN|O75717	G6374_AMO1_vs_G2642_AMO1	0.00909783	0.0992595	15.0178	0.928182	0.974689	0.0323669	0.00909783
MINY3	HUMAN|Q9H8M7	G6374_AMO1_vs_G2642_AMO1	0.00831068	0.0906691	15.0178	0.92818	0.974689	0.0323677	0.00831068
VP13A	HUMAN|Q96RL7-4	G6374_AMO1_vs_G2642_AMO1	0.00715111	0.0779245	15.0178	0.928094	0.974689	0.032408	0.00715111
MCMBP	HUMAN|Q9BTE3	G6374_AMO1_vs_G2642_AMO1	0.0104713	0.113487	15.0178	0.927704	0.974688	0.0325906	0.0104713
SUN3	HUMAN|Q8TAQ9	G6374_AMO1_vs_G2642_AMO1	-0.00821942	0.0888847	15.0178	0.927545	0.974629	0.0326651	0.00821942
BRE1B	HUMAN|O75150	G6374_AMO1_vs_G2642_AMO1	-0.00865731	0.0934864	15.0178	0.927441	0.974629	0.0327135	0.00865731
CEP89	HUMAN|Q96ST8	G6374_AMO1_vs_G2642_AMO1	0.0121787	0.131391	15.0178	0.927375	0.974629	0.0327447	0.0121787
MAAI	HUMAN|O43708	G6374_AMO1_vs_G2642_AMO1	-0.00963527	0.103869	15.0178	0.927318	0.974629	0.0327714	0.00963527
PHF10	HUMAN|Q8WUB8	G6374_AMO1_vs_G2642_AMO1	0.0088258	0.0951268	15.0178	0.927305	0.974629	0.0327773	0.0088258
MICA3	HUMAN|Q7RTP6	G6374_AMO1_vs_G2642_AMO1	-0.00900213	0.0968952	15.0178	0.927206	0.974629	0.0328235	0.00900213
CPEB2	HUMAN|Q7Z5Q1	G6374_AMO1_vs_G2642_AMO1	0.0066285	0.0713275	15.0178	0.927187	0.974629	0.0328326	0.0066285
NOPC1	HUMAN|Q8N5I9	G6374_AMO1_vs_G2642_AMO1	0.00803129	0.0863437	15.0178	0.927121	0.974629	0.0328636	0.00803129
WDR5	HUMAN|P61964	G6374_AMO1_vs_G2642_AMO1	0.00729304	0.0783942	15.0178	0.927109	0.974629	0.0328691	0.00729304
ESYT1	HUMAN|Q9BSJ8	G6374_AMO1_vs_G2642_AMO1	-0.00981301	0.105383	15.0178	0.927041	0.974629	0.0329011	0.00981301
PAXI	HUMAN|P49023	G6374_AMO1_vs_G2642_AMO1	-0.0131553	0.141055	15.0178	0.926927	0.974629	0.0329547	0.0131553
AFTIN	HUMAN|Q6ULP2	G6374_AMO1_vs_G2642_AMO1	0.00636051	0.0681625	15.0178	0.926888	0.974629	0.0329729	0.00636051
AAMP	HUMAN|Q13685	G6374_AMO1_vs_G2642_AMO1	-0.0069759	0.0747426	15.0178	0.926873	0.974629	0.0329796	0.0069759
TTC27	HUMAN|Q6P3X3	G6374_AMO1_vs_G2642_AMO1	-0.00796453	0.0853336	15.0178	0.926872	0.974629	0.0329803	0.00796453
ZN410	HUMAN|Q86VK4	G6374_AMO1_vs_G2642_AMO1	-0.00658005	0.0703828	15.0178	0.92675	0.974629	0.0330372	0.00658005
CRTC1	HUMAN|Q6UUV9	G6374_AMO1_vs_G2642_AMO1	-0.0159726	0.170411	15.0178	0.926563	0.974629	0.0331252	0.0159726
THADA	HUMAN|Q6YHU6	G6374_AMO1_vs_G2642_AMO1	0.00808395	0.0861056	15.0178	0.926442	0.974629	0.0331816	0.00808395
ZNF8	HUMAN|P17098	G6374_AMO1_vs_G2642_AMO1	-0.0171409	0.182547	15.0178	0.926431	0.974629	0.0331868	0.0171409
RASA1	HUMAN|P20936	G6374_AMO1_vs_G2642_AMO1	-0.00607162	0.0645696	15.0178	0.926327	0.974629	0.0332358	0.00607162
BAHD1	HUMAN|Q8TBE0	G6374_AMO1_vs_G2642_AMO1	0.00705222	0.0748588	15.0178	0.92619	0.974629	0.0332998	0.00705222
USPL1	HUMAN|Q5W0Q7	G6374_AMO1_vs_G2642_AMO1	-0.0154321	0.163606	15.0178	0.926098	0.974629	0.0333432	0.0154321
B4GT3	HUMAN|O60512	G6374_AMO1_vs_G2642_AMO1	-0.0146394	0.154846	15.0178	0.925929	0.974629	0.0334224	0.0146394
KLH13	HUMAN|Q9P2N7	G6374_AMO1_vs_G2642_AMO1	0.00964056	0.10182	15.0178	0.925819	0.974629	0.0334741	0.00964056
AMRA1	HUMAN|Q9C0C7	G6374_AMO1_vs_G2642_AMO1	-0.01088	0.11485	15.0178	0.92578	0.974629	0.033492	0.01088
SNTB1	HUMAN|Q13884	G6374_AMO1_vs_G2642_AMO1	-0.00705337	0.0742678	15.0178	0.925593	0.974629	0.0335801	0.00705337
GNTK	HUMAN|Q5T6J7	G6374_AMO1_vs_G2642_AMO1	0.0107911	0.113409	15.0178	0.925452	0.974629	0.0336461	0.0107911
NAB2	HUMAN|Q15742	G6374_AMO1_vs_G2642_AMO1	0.00887639	0.0932663	15.0178	0.925436	0.974629	0.0336536	0.00887639
TRFM	HUMAN|P08582	G6374_AMO1_vs_G2642_AMO1	0.00932866	0.0977981	15.0178	0.925269	0.974629	0.0337321	0.00932866
MBD4	HUMAN|O95243	G6374_AMO1_vs_G2642_AMO1	0.00846373	0.0886443	15.0178	0.925196	0.974629	0.0337662	0.00846373
EFC4B	HUMAN|Q9BSW2	G6374_AMO1_vs_G2642_AMO1	-0.00495861	0.0517632	15.0178	0.924951	0.974629	0.0338814	0.00495861
NAA20	HUMAN|P61599	G6374_AMO1_vs_G2642_AMO1	-0.00738927	0.0770448	15.0178	0.924861	0.974629	0.0339234	0.00738927
AL1L2	HUMAN|Q3SY69	G6374_AMO1_vs_G2642_AMO1	-0.00787426	0.0819707	15.0178	0.924742	0.974629	0.0339796	0.00787426
OFD1	HUMAN|O75665	G6374_AMO1_vs_G2642_AMO1	0.00987333	0.102457	15.0178	0.924505	0.974629	0.034091	0.00987333
C2D1A	HUMAN|Q6P1N0	G6374_AMO1_vs_G2642_AMO1	0.00766365	0.0791302	15.0178	0.924127	0.974619	0.0342682	0.00766365
IFT43	HUMAN|Q96FT9	G6374_AMO1_vs_G2642_AMO1	0.00768078	0.0791003	15.0178	0.92393	0.974519	0.0343611	0.00768078
EMAL3	HUMAN|Q32P44	G6374_AMO1_vs_G2642_AMO1	0.00661124	0.0680491	15.0178	0.923889	0.974519	0.0343803	0.00661124
DOP2	HUMAN|Q9Y3R5	G6374_AMO1_vs_G2642_AMO1	-0.0181571	0.186713	15.0178	0.923817	0.974519	0.0344142	0.0181571
PPM1A	HUMAN|P35813	G6374_AMO1_vs_G2642_AMO1	0.00774225	0.0795447	15.0178	0.92375	0.974519	0.0344456	0.00774225
MSPD1	HUMAN|Q9UJG1	G6374_AMO1_vs_G2642_AMO1	-0.0131349	0.134865	15.0178	0.923702	0.974519	0.034468	0.0131349
PP2BC	HUMAN|P48454	G6374_AMO1_vs_G2642_AMO1	0.0102589	0.105308	15.0178	0.923682	0.974519	0.0344774	0.0102589
UTP6	HUMAN|Q9NYH9	G6374_AMO1_vs_G2642_AMO1	-0.0083925	0.0861365	15.0178	0.923671	0.974519	0.0344825	0.0083925
ZN865	HUMAN|P0CJ78	G6374_AMO1_vs_G2642_AMO1	-0.00866479	0.0886145	15.0178	0.923399	0.974519	0.0346104	0.00866479
RN169	HUMAN|Q8NCN4	G6374_AMO1_vs_G2642_AMO1	0.0134187	0.136855	15.0178	0.923189	0.974519	0.0347096	0.0134187
BAG5	HUMAN|Q9UL15	G6374_AMO1_vs_G2642_AMO1	-0.00642024	0.065379	15.0178	0.923072	0.974519	0.0347645	0.00642024
HDHD5	HUMAN|Q9BXW7	G6374_AMO1_vs_G2642_AMO1	-0.00865799	0.0879768	15.0178	0.922907	0.974519	0.0348423	0.00865799
UBE3A	HUMAN|Q05086	G6374_AMO1_vs_G2642_AMO1	-0.00771666	0.0782216	15.0178	0.92272	0.974441	0.0349301	0.00771666
FOLC	HUMAN|Q05932	G6374_AMO1_vs_G2642_AMO1	0.0225316	0.228371	15.0178	0.922711	0.974441	0.0349341	0.0225316
NBN	HUMAN|O60934	G6374_AMO1_vs_G2642_AMO1	0.0112603	0.114032	15.0178	0.922645	0.974441	0.0349654	0.0112603
ATG2A	HUMAN|Q2TAZ0	G6374_AMO1_vs_G2642_AMO1	-0.00678464	0.0687021	15.0178	0.922639	0.974441	0.034968	0.00678464
GBRAP	HUMAN|O95166	G6374_AMO1_vs_G2642_AMO1	-0.0130823	0.132058	15.0178	0.922397	0.974441	0.035082	0.0130823
TRNK1	HUMAN|O15050	G6374_AMO1_vs_G2642_AMO1	-0.00705109	0.0711644	15.0178	0.922384	0.974441	0.0350883	0.00705109
ACOT8	HUMAN|O14734	G6374_AMO1_vs_G2642_AMO1	0.0106109	0.107077	15.0178	0.922373	0.974441	0.0350934	0.0106109
LRWD1	HUMAN|Q9UFC0	G6374_AMO1_vs_G2642_AMO1	-0.00731049	0.0736859	15.0178	0.922283	0.974441	0.035136	0.00731049
BCL9L	HUMAN|Q86UU0	G6374_AMO1_vs_G2642_AMO1	0.0204478	0.205633	15.0178	0.922105	0.974441	0.0352194	0.0204478
STN1	HUMAN|Q9H668	G6374_AMO1_vs_G2642_AMO1	-0.00679087	0.0682186	15.0178	0.922022	0.974441	0.0352588	0.00679087
RPB1	HUMAN|P24928	G6374_AMO1_vs_G2642_AMO1	0.00818771	0.0821488	15.0178	0.921925	0.974441	0.0353043	0.00818771
BRWD1	HUMAN|Q9NSI6	G6374_AMO1_vs_G2642_AMO1	0.011432	0.114457	15.0178	0.921761	0.974441	0.0353818	0.011432
KIFC1	HUMAN|Q9BW19	G6374_AMO1_vs_G2642_AMO1	0.0113766	0.112923	15.0178	0.921084	0.974021	0.0357007	0.0113766
HAUS2	HUMAN|Q9NVX0	G6374_AMO1_vs_G2642_AMO1	-0.00719736	0.0712704	15.0178	0.920897	0.973932	0.035789	0.00719736
MED14	HUMAN|O60244	G6374_AMO1_vs_G2642_AMO1	0.0100648	0.0996036	15.0178	0.920849	0.973932	0.0358116	0.0100648
SAC2	HUMAN|Q9Y2H2	G6374_AMO1_vs_G2642_AMO1	0.00883642	0.087439	15.0178	0.920841	0.973932	0.0358152	0.00883642
ASAP1	HUMAN|Q9ULH1	G6374_AMO1_vs_G2642_AMO1	-0.00940809	0.0930445	15.0178	0.920798	0.973932	0.0358358	0.00940809
RASF2	HUMAN|P50749	G6374_AMO1_vs_G2642_AMO1	0.0150619	0.147725	15.0178	0.920138	0.973566	0.0361472	0.0150619
LKHA4	HUMAN|P09960	G6374_AMO1_vs_G2642_AMO1	-0.00602623	0.0590999	15.0178	0.920132	0.973566	0.0361498	0.00602623
ELP2	HUMAN|Q6IA86	G6374_AMO1_vs_G2642_AMO1	0.0077872	0.0762564	15.0178	0.920013	0.973566	0.0362058	0.0077872
BMP1	HUMAN|P13497	G6374_AMO1_vs_G2642_AMO1	0.0117693	0.115151	15.0178	0.919944	0.973566	0.0362386	0.0117693
DFFA	HUMAN|O00273	G6374_AMO1_vs_G2642_AMO1	0.00660554	0.0643684	15.0178	0.919622	0.973456	0.0363908	0.00660554
DREB	HUMAN|Q16643	G6374_AMO1_vs_G2642_AMO1	-0.0381651	0.371278	15.0178	0.919487	0.973423	0.0364545	0.0381651
KLH36	HUMAN|Q8N4N3	G6374_AMO1_vs_G2642_AMO1	0.0112616	0.109328	15.0178	0.91932	0.973355	0.0365333	0.0112616
TBCA	HUMAN|O75347	G6374_AMO1_vs_G2642_AMO1	-0.00866898	0.0839907	15.0178	0.919159	0.973294	0.0366093	0.00866898
AP1B1	HUMAN|Q10567-3	G6374_AMO1_vs_G2642_AMO1	-0.0126217	0.122249	15.0178	0.919134	0.973294	0.0366212	0.0126217
URP2	HUMAN|Q86UX7	G6374_AMO1_vs_G2642_AMO1	-0.0419582	0.404273	13.0178	0.91892	0.97326	0.0367221	0.0419582
MA2C1	HUMAN|Q9NTJ4	G6374_AMO1_vs_G2642_AMO1	0.011963	0.115539	15.0178	0.918904	0.97326	0.0367299	0.011963
STAT4	HUMAN|Q14765	G6374_AMO1_vs_G2642_AMO1	-0.0694512	0.670707	15.0178	0.918897	0.97326	0.0367331	0.0694512
CDC45	HUMAN|O75419	G6374_AMO1_vs_G2642_AMO1	-0.00708084	0.0683074	15.0178	0.91881	0.97326	0.0367745	0.00708084
EZH1	HUMAN|Q92800	G6374_AMO1_vs_G2642_AMO1	-0.00944144	0.0910068	15.0178	0.918745	0.97326	0.036805	0.00944144
AP4AT	HUMAN|Q96N21	G6374_AMO1_vs_G2642_AMO1	-0.00770021	0.0742197	15.0178	0.918741	0.97326	0.0368067	0.00770021
TCEA2	HUMAN|Q15560	G6374_AMO1_vs_G2642_AMO1	0.0350522	0.337558	15.0178	0.91867	0.97326	0.0368405	0.0350522
EIF3K	HUMAN|Q9UBQ5	G6374_AMO1_vs_G2642_AMO1	0.00713659	0.0685193	15.0178	0.918425	0.97326	0.0369563	0.00713659
FOG1	HUMAN|Q8IX07	G6374_AMO1_vs_G2642_AMO1	0.0112163	0.107662	15.0178	0.918404	0.97326	0.0369662	0.0112163
CHIA	HUMAN|Q9BZP6	G6374_AMO1_vs_G2642_AMO1	-0.0192379	0.184646	15.0178	0.918399	0.97326	0.0369685	0.0192379
RAE2	HUMAN|P26374	G6374_AMO1_vs_G2642_AMO1	0.00854358	0.0817343	15.0178	0.918133	0.97326	0.0370944	0.00854358
SPP2B	HUMAN|Q8TCT7	G6374_AMO1_vs_G2642_AMO1	-0.0177716	0.169533	15.0178	0.917901	0.97326	0.0372044	0.0177716
RL9	HUMAN|P32969	G6374_AMO1_vs_G2642_AMO1	0.00912619	0.0867319	15.0178	0.917591	0.973162	0.0373506	0.00912619
PALB2	HUMAN|Q86YC2	G6374_AMO1_vs_G2642_AMO1	-0.0138038	0.131115	15.0178	0.917547	0.973162	0.0373717	0.0138038
DCA11	HUMAN|Q8TEB1	G6374_AMO1_vs_G2642_AMO1	0.00676763	0.0639881	15.0178	0.91717	0.972934	0.0375504	0.00676763
ZN282	HUMAN|Q9UDV7	G6374_AMO1_vs_G2642_AMO1	-0.0138772	0.131201	15.0178	0.917164	0.972934	0.0375528	0.0138772
DNMBP	HUMAN|Q6XZF7	G6374_AMO1_vs_G2642_AMO1	-0.00747926	0.0707078	15.0178	0.917159	0.972934	0.0375552	0.00747926
SETBP	HUMAN|Q9Y6X0	G6374_AMO1_vs_G2642_AMO1	0.00989905	0.0933009	15.0178	0.916909	0.972934	0.0376739	0.00989905
MRPP3	HUMAN|O15091	G6374_AMO1_vs_G2642_AMO1	-0.00915187	0.0859235	15.0178	0.916586	0.972752	0.0378268	0.00915187
ATX7	HUMAN|O15265	G6374_AMO1_vs_G2642_AMO1	-0.0135695	0.127332	15.0178	0.916542	0.972752	0.0378474	0.0135695
DNJB5	HUMAN|O75953	G6374_AMO1_vs_G2642_AMO1	-0.00762211	0.0714593	15.0178	0.916468	0.972752	0.0378829	0.00762211
MO4L1	HUMAN|Q9UBU8	G6374_AMO1_vs_G2642_AMO1	0.0157529	0.147491	15.0178	0.916356	0.972752	0.0379355	0.0157529
ZN391	HUMAN|Q9UJN7	G6374_AMO1_vs_G2642_AMO1	0.00988038	0.0914863	15.0178	0.915427	0.971959	0.0383765	0.00988038
AFG1L	HUMAN|Q8WV93	G6374_AMO1_vs_G2642_AMO1	0.0106152	0.0982747	15.0178	0.915413	0.971959	0.0383829	0.0106152
FBX3	HUMAN|Q9UK99	G6374_AMO1_vs_G2642_AMO1	0.00632249	0.0584441	15.0178	0.915285	0.971959	0.0384437	0.00632249
TMX1	HUMAN|Q9H3N1	G6374_AMO1_vs_G2642_AMO1	0.0162648	0.150092	15.0178	0.91514	0.971959	0.0385123	0.0162648
GPN2	HUMAN|Q9H9Y4	G6374_AMO1_vs_G2642_AMO1	-0.0109035	0.100423	15.0178	0.914976	0.971918	0.0385902	0.0109035
HOME1	HUMAN|Q86YM7	G6374_AMO1_vs_G2642_AMO1	0.00840243	0.0773675	15.0178	0.914954	0.971918	0.0386006	0.00840243
TFE3	HUMAN|P19532	G6374_AMO1_vs_G2642_AMO1	-0.0133225	0.122515	15.0178	0.914847	0.971918	0.0386516	0.0133225
DTX2	HUMAN|Q86UW9-2	G6374_AMO1_vs_G2642_AMO1	0.0120319	0.110419	15.0178	0.914672	0.971918	0.0387346	0.0120319
IR3IP	HUMAN|Q9Y5U9	G6374_AMO1_vs_G2642_AMO1	0.0141392	0.129716	15.0178	0.914645	0.971918	0.0387475	0.0141392
TRIM3	HUMAN|O75382	G6374_AMO1_vs_G2642_AMO1	0.00959538	0.0878006	15.0178	0.914423	0.971876	0.0388531	0.00959538
WDR11	HUMAN|Q9BZH6	G6374_AMO1_vs_G2642_AMO1	-0.0176995	0.161884	15.0178	0.914385	0.971876	0.0388709	0.0176995
TADA3	HUMAN|O75528	G6374_AMO1_vs_G2642_AMO1	-0.00958368	0.087559	15.0178	0.914292	0.971876	0.0389153	0.00958368
I17RA	HUMAN|Q96F46	G6374_AMO1_vs_G2642_AMO1	0.0139653	0.127211	15.0178	0.914037	0.971795	0.0390362	0.0139653
PPCE	HUMAN|P48147	G6374_AMO1_vs_G2642_AMO1	0.0121938	0.111051	15.0178	0.914019	0.971795	0.0390449	0.0121938
ANAG	HUMAN|P54802	G6374_AMO1_vs_G2642_AMO1	-0.0090529	0.0823293	15.0178	0.913897	0.971795	0.0391026	0.0090529
SYMC	HUMAN|P56192	G6374_AMO1_vs_G2642_AMO1	-0.00901132	0.0818726	15.0178	0.913815	0.971795	0.0391417	0.00901132
ZN691	HUMAN|Q5VV52	G6374_AMO1_vs_G2642_AMO1	0.00643494	0.0584521	15.0178	0.913796	0.971795	0.0391506	0.00643494
SPT5H	HUMAN|O00267	G6374_AMO1_vs_G2642_AMO1	0.00931539	0.0845667	15.0178	0.913746	0.971795	0.0391747	0.00931539
LPPRC	HUMAN|P42704	G6374_AMO1_vs_G2642_AMO1	-0.0300916	0.271429	15.0178	0.913192	0.971554	0.0394377	0.0300916
HNRC1	HUMAN|O60812	G6374_AMO1_vs_G2642_AMO1	-0.00796403	0.0718117	15.0178	0.913163	0.971554	0.0394517	0.00796403
MTA1	HUMAN|Q13330	G6374_AMO1_vs_G2642_AMO1	-0.00984306	0.0887431	15.0178	0.913151	0.971554	0.0394572	0.00984306
PKHH3	HUMAN|Q7Z736	G6374_AMO1_vs_G2642_AMO1	0.00801411	0.0722374	15.0178	0.913132	0.971554	0.0394664	0.00801411
NRK1	HUMAN|Q9NWW6	G6374_AMO1_vs_G2642_AMO1	0.00913059	0.0822425	15.0178	0.91307	0.971554	0.0394958	0.00913059
CC150	HUMAN|Q8NCX0	G6374_AMO1_vs_G2642_AMO1	0.0209459	0.188199	15.0178	0.912855	0.971554	0.0395982	0.0209459
RM37	HUMAN|Q9BZE1	G6374_AMO1_vs_G2642_AMO1	-0.0469315	0.420936	15.0178	0.912702	0.971554	0.039671	0.0469315
RBG1L	HUMAN|Q5R372	G6374_AMO1_vs_G2642_AMO1	-0.00830502	0.0743822	15.0178	0.912577	0.971554	0.0397305	0.00830502
LARP1	HUMAN|Q6PKG0	G6374_AMO1_vs_G2642_AMO1	0.00978462	0.0875933	15.0178	0.912537	0.971554	0.0397497	0.00978462
ADDG	HUMAN|Q9UEY8	G6374_AMO1_vs_G2642_AMO1	-0.0123674	0.110612	15.0178	0.912456	0.971554	0.0397882	0.0123674
PACS2	HUMAN|Q86VP3	G6374_AMO1_vs_G2642_AMO1	0.00721924	0.0645639	15.0178	0.912451	0.971554	0.0397907	0.00721924
M21D2	HUMAN|Q8IYB1	G6374_AMO1_vs_G2642_AMO1	-0.0109763	0.0980835	15.0178	0.912378	0.971554	0.039825	0.0109763
NB5R4	HUMAN|Q7L1T6	G6374_AMO1_vs_G2642_AMO1	0.018562	0.165665	15.0178	0.912271	0.971554	0.0398762	0.018562
EFTU	HUMAN|P49411	G6374_AMO1_vs_G2642_AMO1	0.00993977	0.0886433	15.0178	0.912204	0.971554	0.0399082	0.00993977
AT11C	HUMAN|Q8NB49-3	G6374_AMO1_vs_G2642_AMO1	-0.0162288	0.144699	15.0178	0.912185	0.971554	0.039917	0.0162288
COG8	HUMAN|Q96MW5	G6374_AMO1_vs_G2642_AMO1	0.00986972	0.0876742	15.0178	0.91186	0.971554	0.0400717	0.00986972
NCBP3	HUMAN|Q53F19	G6374_AMO1_vs_G2642_AMO1	0.00717662	0.0633726	15.0178	0.911336	0.971331	0.0403213	0.00717662
ZBT44	HUMAN|Q8NCP5	G6374_AMO1_vs_G2642_AMO1	-0.0129223	0.113992	15.0178	0.911246	0.971331	0.0403645	0.0129223
H11	HUMAN|Q02539	G6374_AMO1_vs_G2642_AMO1	0.0168815	0.148841	15.0178	0.9112	0.971331	0.0403861	0.0168815
ZN430	HUMAN|Q9H8G1	G6374_AMO1_vs_G2642_AMO1	-0.014959	0.131739	15.0178	0.911099	0.971331	0.0404346	0.014959
NT5D1	HUMAN|Q5TFE4	G6374_AMO1_vs_G2642_AMO1	0.00684024	0.0602213	15.0178	0.911071	0.971331	0.0404476	0.00684024
PPWD1	HUMAN|Q96BP3	G6374_AMO1_vs_G2642_AMO1	0.0102364	0.0900185	15.0178	0.91097	0.971331	0.0404957	0.0102364
DEP1A	HUMAN|Q5TB30	G6374_AMO1_vs_G2642_AMO1	-0.01072	0.0942193	15.0178	0.910921	0.971331	0.0405191	0.01072
PICK1	HUMAN|Q9NRD5	G6374_AMO1_vs_G2642_AMO1	0.0115561	0.101094	15.0178	0.910506	0.971213	0.0407173	0.0115561
KIFA3	HUMAN|Q92845	G6374_AMO1_vs_G2642_AMO1	0.00951719	0.0831616	15.0178	0.910403	0.971213	0.0407661	0.00951719
ERCC2	HUMAN|P18074	G6374_AMO1_vs_G2642_AMO1	0.00818157	0.0714097	15.0178	0.910302	0.971213	0.0408145	0.00818157
IKZF1	HUMAN|Q13422	G6374_AMO1_vs_G2642_AMO1	-0.00762043	0.066417	15.0178	0.910174	0.971189	0.0408754	0.00762043
YIPF5	HUMAN|Q969M3	G6374_AMO1_vs_G2642_AMO1	-0.0118608	0.103255	15.0178	0.91007	0.971188	0.0409251	0.0118608
ZN208	HUMAN|O43345	G6374_AMO1_vs_G2642_AMO1	-0.0713496	0.620114	15.0178	0.909923	0.97114	0.0409955	0.0713496
MEX3B	HUMAN|Q6ZN04	G6374_AMO1_vs_G2642_AMO1	-0.0151118	0.131207	15.0178	0.909832	0.97114	0.0410386	0.0151118
TBL3	HUMAN|Q12788	G6374_AMO1_vs_G2642_AMO1	-0.0112413	0.0975989	15.0178	0.909829	0.97114	0.0410401	0.0112413
H14	HUMAN|P10412	G6374_AMO1_vs_G2642_AMO1	-0.0292088	0.253496	15.0178	0.909794	0.97114	0.0410567	0.0292088
ZSWM7	HUMAN|Q19AV6	G6374_AMO1_vs_G2642_AMO1	0.00773156	0.0669239	15.0178	0.909558	0.97114	0.0411698	0.00773156
PHKG2	HUMAN|P15735	G6374_AMO1_vs_G2642_AMO1	0.0131135	0.113246	15.0178	0.909348	0.971076	0.0412698	0.0131135
KIF7	HUMAN|Q2M1P5	G6374_AMO1_vs_G2642_AMO1	0.0136419	0.117683	15.0178	0.909251	0.971076	0.0413162	0.0136419
MMSA	HUMAN|Q02252	G6374_AMO1_vs_G2642_AMO1	-0.0103004	0.0887332	15.0178	0.909125	0.971057	0.0413765	0.0103004
HEAT6	HUMAN|Q6AI08	G6374_AMO1_vs_G2642_AMO1	0.00816954	0.070112	15.0178	0.908783	0.970802	0.0415397	0.00816954
ARFG2	HUMAN|Q8N6H7	G6374_AMO1_vs_G2642_AMO1	-0.00722609	0.0618985	15.0178	0.908612	0.970729	0.0416214	0.00722609
MUC18	HUMAN|P43121	G6374_AMO1_vs_G2642_AMO1	0.0875252	0.749441	15.0178	0.908576	0.970729	0.0416387	0.0875252
ITA6	HUMAN|P23229	G6374_AMO1_vs_G2642_AMO1	-0.0117024	0.100166	15.0178	0.908543	0.970729	0.0416544	0.0117024
AHSA1	HUMAN|O95433	G6374_AMO1_vs_G2642_AMO1	-0.00873086	0.0746072	15.0178	0.908391	0.970729	0.041727	0.00873086
CTSL2	HUMAN|Q05D32	G6374_AMO1_vs_G2642_AMO1	0.00733339	0.0625766	15.0178	0.908262	0.970729	0.0417889	0.00733339
GALK2	HUMAN|Q01415	G6374_AMO1_vs_G2642_AMO1	-0.00924562	0.0787985	15.0178	0.908151	0.970729	0.0418417	0.00924562
SF3B2	HUMAN|Q13435	G6374_AMO1_vs_G2642_AMO1	-0.0383169	0.324961	15.0178	0.9077	0.970413	0.0420578	0.0383169
MTHSD	HUMAN|Q2M296-3	G6374_AMO1_vs_G2642_AMO1	-0.0206167	0.174486	15.0178	0.90751	0.97032	0.0421488	0.0206167
SPTCS	HUMAN|Q96JI7	G6374_AMO1_vs_G2642_AMO1	-0.00740983	0.0626866	15.0178	0.907472	0.97032	0.0421667	0.00740983
MDN1	HUMAN|Q9NU22	G6374_AMO1_vs_G2642_AMO1	0.00639671	0.0541062	15.0178	0.907456	0.97032	0.0421743	0.00639671
TET5C	HUMAN|Q5VWP2	G6374_AMO1_vs_G2642_AMO1	-0.0400856	0.338472	15.0178	0.907296	0.97032	0.0422512	0.0400856
PALD	HUMAN|Q9ULE6	G6374_AMO1_vs_G2642_AMO1	-0.0221122	0.18669	15.0178	0.907286	0.97032	0.0422558	0.0221122
R4RL2	HUMAN|Q86UN3	G6374_AMO1_vs_G2642_AMO1	0.0173847	0.146553	15.0178	0.907146	0.97032	0.042323	0.0173847
CREST	HUMAN|O75177	G6374_AMO1_vs_G2642_AMO1	0.0125906	0.105957	15.0178	0.906987	0.97032	0.042399	0.0125906
RBNS5	HUMAN|Q9H1K0	G6374_AMO1_vs_G2642_AMO1	-0.00899144	0.0756666	15.0178	0.906985	0.97032	0.0423998	0.00899144
SC5A6	HUMAN|Q9Y289	G6374_AMO1_vs_G2642_AMO1	0.0198915	0.167176	15.0178	0.906864	0.97032	0.0424578	0.0198915
DBLOH	HUMAN|Q9NR28	G6374_AMO1_vs_G2642_AMO1	-0.0102351	0.0859359	15.0178	0.906773	0.97032	0.0425012	0.0102351
F118A	HUMAN|Q9NWS6	G6374_AMO1_vs_G2642_AMO1	0.0094575	0.0792417	15.0178	0.90658	0.97032	0.0425939	0.0094575
GSHR	HUMAN|P00390	G6374_AMO1_vs_G2642_AMO1	0.0151142	0.126588	15.0178	0.906544	0.97032	0.0426113	0.0151142
RL31	HUMAN|P62899	G6374_AMO1_vs_G2642_AMO1	-0.00810119	0.0678216	15.0178	0.906503	0.97032	0.0426306	0.00810119
CCZ1B	HUMAN|P86790	G6374_AMO1_vs_G2642_AMO1	0.01047	0.0876481	15.0178	0.906498	0.97032	0.0426329	0.01047
DET1	HUMAN|Q7L5Y6	G6374_AMO1_vs_G2642_AMO1	0.0219946	0.183635	15.0178	0.90625	0.97032	0.0427518	0.0219946
VATH	HUMAN|Q9UI12	G6374_AMO1_vs_G2642_AMO1	0.00830795	0.0693592	15.0178	0.906244	0.97032	0.0427549	0.00830795
CTIF	HUMAN|O43310	G6374_AMO1_vs_G2642_AMO1	-0.00896561	0.0747372	15.0178	0.906104	0.97032	0.0428221	0.00896561
ADT1	HUMAN|P12235	G6374_AMO1_vs_G2642_AMO1	-0.0151192	0.125503	15.0178	0.905709	0.970262	0.0430116	0.0151192
ASTN1	HUMAN|O14525	G6374_AMO1_vs_G2642_AMO1	0.00968097	0.0802674	15.0178	0.9056	0.970256	0.0430638	0.00968097
OSBL7	HUMAN|Q9BZF2	G6374_AMO1_vs_G2642_AMO1	0.0105702	0.0875677	15.0178	0.905522	0.970256	0.0431011	0.0105702
ABCF1	HUMAN|Q8NE71	G6374_AMO1_vs_G2642_AMO1	-0.0123987	0.102713	15.0178	0.90552	0.970256	0.0431022	0.0123987
DDX21	HUMAN|Q9NR30	G6374_AMO1_vs_G2642_AMO1	0.0123146	0.101873	15.0178	0.905387	0.970256	0.0431657	0.0123146
G6PD	HUMAN|P11413	G6374_AMO1_vs_G2642_AMO1	0.0112383	0.0929198	15.0178	0.905337	0.970256	0.0431896	0.0112383
POC1B	HUMAN|Q8TC44	G6374_AMO1_vs_G2642_AMO1	0.0129467	0.106927	15.0178	0.905233	0.970256	0.0432395	0.0129467
MP2K6	HUMAN|P52564	G6374_AMO1_vs_G2642_AMO1	-0.016079	0.132677	15.0178	0.905148	0.970256	0.0432805	0.016079
AGO1	HUMAN|Q9UL18	G6374_AMO1_vs_G2642_AMO1	0.00792445	0.0653211	15.0178	0.90505	0.970256	0.0433276	0.00792445
TSN	HUMAN|Q15631	G6374_AMO1_vs_G2642_AMO1	-0.020436	0.16826	15.0178	0.904941	0.970256	0.0433798	0.020436
DNJB2	HUMAN|P25686	G6374_AMO1_vs_G2642_AMO1	-0.00818112	0.0672565	15.0178	0.904796	0.970256	0.0434492	0.00818112
CTSR1	HUMAN|Q8NEC5	G6374_AMO1_vs_G2642_AMO1	0.0129221	0.106229	15.0178	0.904794	0.970256	0.0434501	0.0129221
DRB4	HUMAN|P13762	G6374_AMO1_vs_G2642_AMO1	0.0142675	0.11665	12.0178	0.904675	0.970256	0.0435073	0.0142675
SMG1	HUMAN|Q96Q15	G6374_AMO1_vs_G2642_AMO1	-0.0100218	0.0818522	15.0178	0.904175	0.970051	0.0437473	0.0100218
CENPF	HUMAN|P49454	G6374_AMO1_vs_G2642_AMO1	0.0100128	0.0816817	15.0178	0.904062	0.97004	0.0438016	0.0100128
1433E	HUMAN|P62258	G6374_AMO1_vs_G2642_AMO1	0.00783455	0.0638584	15.0178	0.903982	0.97004	0.0438401	0.00783455
CSN5	HUMAN|Q92905	G6374_AMO1_vs_G2642_AMO1	-0.0132185	0.107454	15.0178	0.903726	0.9699	0.0439631	0.0132185
HS90B	HUMAN|P08238	G6374_AMO1_vs_G2642_AMO1	0.0329511	0.266855	15.0178	0.903365	0.969623	0.0441368	0.0329511
CARD8	HUMAN|Q9Y2G2	G6374_AMO1_vs_G2642_AMO1	-0.0203072	0.163771	15.0178	0.902962	0.9693	0.0443306	0.0203072
M3K21	HUMAN|Q5TCX8	G6374_AMO1_vs_G2642_AMO1	-0.0130163	0.10463	15.0178	0.902646	0.969071	0.0444827	0.0130163
ATX1	HUMAN|P54253	G6374_AMO1_vs_G2642_AMO1	-0.00830836	0.0667294	15.0178	0.902564	0.969071	0.0445219	0.00830836
YLPM1	HUMAN|P49750	G6374_AMO1_vs_G2642_AMO1	0.0151882	0.121657	15.0178	0.902302	0.968923	0.044648	0.0151882
APOB	HUMAN|P04114	G6374_AMO1_vs_G2642_AMO1	0.0199615	0.159572	15.0178	0.902108	0.968825	0.0447413	0.0199615
IWS1	HUMAN|Q96ST2	G6374_AMO1_vs_G2642_AMO1	0.00972616	0.0776729	15.0178	0.902011	0.968825	0.0447883	0.00972616
CHAC2	HUMAN|Q8WUX2	G6374_AMO1_vs_G2642_AMO1	-0.0136146	0.10859	15.0178	0.901889	0.968809	0.0448471	0.0136146
TOX4	HUMAN|O94842	G6374_AMO1_vs_G2642_AMO1	0.00817002	0.0651385	15.0178	0.901851	0.968809	0.0448654	0.00817002
SCOT1	HUMAN|P55809	G6374_AMO1_vs_G2642_AMO1	0.00957361	0.0760684	15.0178	0.901516	0.968629	0.0450266	0.00957361
NEMO	HUMAN|Q9Y6K9	G6374_AMO1_vs_G2642_AMO1	-0.0115968	0.0921178	15.0178	0.901488	0.968629	0.0450399	0.0115968
DOCK6	HUMAN|Q96HP0	G6374_AMO1_vs_G2642_AMO1	-0.0152374	0.120895	15.0178	0.901373	0.968629	0.0450953	0.0152374
NDUF8	HUMAN|A1L188	G6374_AMO1_vs_G2642_AMO1	-0.010213	0.0809278	15.0178	0.901248	0.968629	0.0451555	0.010213
MIER2	HUMAN|Q8N344	G6374_AMO1_vs_G2642_AMO1	0.0198296	0.156344	15.0178	0.900755	0.968252	0.0453934	0.0198296
PTN12	HUMAN|Q05209	G6374_AMO1_vs_G2642_AMO1	0.0114741	0.0903725	15.0178	0.900653	0.968252	0.0454426	0.0114741
WWC2	HUMAN|Q6AWC2	G6374_AMO1_vs_G2642_AMO1	-0.0204975	0.16105	15.0178	0.900412	0.968105	0.0455586	0.0204975
HMGN2	HUMAN|P05204	G6374_AMO1_vs_G2642_AMO1	-0.0600336	0.47111	15.0178	0.900291	0.968084	0.0456173	0.0600336
MYO5B	HUMAN|Q9ULV0-2	G6374_AMO1_vs_G2642_AMO1	0.0141523	0.110952	15.0178	0.900194	0.968084	0.0456638	0.0141523
AREL1	HUMAN|O15033	G6374_AMO1_vs_G2642_AMO1	-0.0297877	0.233396	15.0178	0.900137	0.968084	0.0456912	0.0297877
DDA1	HUMAN|Q9BW61	G6374_AMO1_vs_G2642_AMO1	0.0209501	0.163665	15.0178	0.899842	0.967933	0.0458335	0.0209501
SUCA	HUMAN|P53597	G6374_AMO1_vs_G2642_AMO1	-0.0216623	0.168869	15.0178	0.899631	0.967815	0.0459358	0.0216623
TIM9	HUMAN|Q9Y5J7	G6374_AMO1_vs_G2642_AMO1	0.00907311	0.0706248	15.0178	0.899482	0.967766	0.0460074	0.00907311
TNIP2	HUMAN|Q8NFZ5	G6374_AMO1_vs_G2642_AMO1	0.0131737	0.10243	15.0178	0.899372	0.967757	0.0460609	0.0131737
TRDMT	HUMAN|O14717	G6374_AMO1_vs_G2642_AMO1	0.00889374	0.06904	15.0178	0.899209	0.967693	0.0461391	0.00889374
CSTFT	HUMAN|Q9H0L4	G6374_AMO1_vs_G2642_AMO1	0.020371	0.157955	15.0178	0.899095	0.967681	0.0461944	0.020371
ADRM1	HUMAN|Q16186	G6374_AMO1_vs_G2642_AMO1	-0.0249786	0.193353	15.0178	0.898924	0.967607	0.046277	0.0249786
PPP6	HUMAN|O00743	G6374_AMO1_vs_G2642_AMO1	-0.00866288	0.0670443	15.0178	0.898905	0.967607	0.0462861	0.00866288
PP2AA	HUMAN|P67775	G6374_AMO1_vs_G2642_AMO1	-0.00903499	0.06969	15.0178	0.898567	0.967444	0.0464493	0.00903499
TM209	HUMAN|Q96SK2	G6374_AMO1_vs_G2642_AMO1	-0.0205138	0.157966	15.0178	0.898399	0.967372	0.0465309	0.0205138
SPCS	HUMAN|Q9HD40	G6374_AMO1_vs_G2642_AMO1	-0.00961801	0.0738014	15.0178	0.898041	0.967097	0.046704	0.00961801
CBL	HUMAN|P22681	G6374_AMO1_vs_G2642_AMO1	-0.00966512	0.0740304	15.0178	0.897859	0.967012	0.0467917	0.00966512
KI67	HUMAN|P46013-2	G6374_AMO1_vs_G2642_AMO1	-0.0223726	0.169173	9.0178	0.897693	0.966943	0.0468721	0.0223726
BRD3	HUMAN|Q15059	G6374_AMO1_vs_G2642_AMO1	0.00994191	0.0760186	15.0178	0.897683	0.966943	0.0468769	0.00994191
CB069	HUMAN|Q8N8R5	G6374_AMO1_vs_G2642_AMO1	-0.0101293	0.0772639	15.0178	0.897436	0.966887	0.0469964	0.0101293
5NT1A	HUMAN|Q9BXI3	G6374_AMO1_vs_G2642_AMO1	0.0118455	0.0893153	9.0178	0.897401	0.966887	0.0470133	0.0118455
RRP1	HUMAN|P56182	G6374_AMO1_vs_G2642_AMO1	-0.0149176	0.113528	15.0178	0.897202	0.966856	0.0471095	0.0149176
BRD9	HUMAN|Q9H8M2	G6374_AMO1_vs_G2642_AMO1	-0.0169027	0.128438	15.0178	0.897046	0.966798	0.0471853	0.0169027
TNR11	HUMAN|Q9Y6Q6	G6374_AMO1_vs_G2642_AMO1	0.00902898	0.067821	9.0178	0.897014	0.966798	0.0472006	0.00902898
CRIPT	HUMAN|Q9P021	G6374_AMO1_vs_G2642_AMO1	0.0362357	0.27437	15.0178	0.896683	0.966628	0.047361	0.0362357
WBP11	HUMAN|Q9Y2W2	G6374_AMO1_vs_G2642_AMO1	-0.0159451	0.120463	15.0178	0.896453	0.96649	0.0474725	0.0159451
RASL2	HUMAN|O43374	G6374_AMO1_vs_G2642_AMO1	0.0204152	0.154157	15.0178	0.896401	0.96649	0.0474975	0.0204152
NP1L4	HUMAN|Q99733-2	G6374_AMO1_vs_G2642_AMO1	0.0203218	0.153387	15.0178	0.896357	0.96649	0.0475188	0.0203218
DUS2L	HUMAN|Q9NX74	G6374_AMO1_vs_G2642_AMO1	-0.0116412	0.0873355	15.0178	0.895732	0.966044	0.047822	0.0116412
SC61B	HUMAN|P60468	G6374_AMO1_vs_G2642_AMO1	-0.0221069	0.165435	15.0178	0.895471	0.965872	0.0479487	0.0221069
STK3	HUMAN|Q13188	G6374_AMO1_vs_G2642_AMO1	0.0101037	0.0756097	15.0178	0.895469	0.965872	0.0479493	0.0101037
CHM1A	HUMAN|Q9HD42	G6374_AMO1_vs_G2642_AMO1	-0.012234	0.0915302	15.0178	0.895446	0.965872	0.0479608	0.012234
HS71A	HUMAN|P0DMV8	G6374_AMO1_vs_G2642_AMO1	0.020634	0.154013	15.0178	0.895201	0.965872	0.0480796	0.020634
UBP24	HUMAN|Q9UPU5	G6374_AMO1_vs_G2642_AMO1	-0.00964796	0.0719956	15.0178	0.895176	0.965872	0.0480916	0.00964796
PFD6	HUMAN|O15212	G6374_AMO1_vs_G2642_AMO1	-0.0153108	0.114048	15.0178	0.894989	0.965872	0.0481823	0.0153108
HOME2	HUMAN|Q9NSB8	G6374_AMO1_vs_G2642_AMO1	-0.0103324	0.0768814	15.0178	0.894875	0.965872	0.0482375	0.0103324
EFC14	HUMAN|O75071	G6374_AMO1_vs_G2642_AMO1	0.01484	0.110349	15.0178	0.894807	0.965872	0.0482705	0.01484
HNRPR	HUMAN|O43390	G6374_AMO1_vs_G2642_AMO1	-0.0130332	0.096724	15.0178	0.894602	0.965818	0.0483702	0.0130332
LC7L2	HUMAN|Q9Y383	G6374_AMO1_vs_G2642_AMO1	0.0125004	0.0927577	15.0178	0.894588	0.965818	0.0483768	0.0125004
CARF	HUMAN|Q9NXV6	G6374_AMO1_vs_G2642_AMO1	-0.00899868	0.0665405	15.0178	0.894221	0.965628	0.0485551	0.00899868
KCD18	HUMAN|Q6PI47	G6374_AMO1_vs_G2642_AMO1	-0.00813469	0.0601062	15.0178	0.894142	0.965628	0.0485937	0.00813469
MACD1	HUMAN|Q9BQ69	G6374_AMO1_vs_G2642_AMO1	-0.021942	0.162096	15.0178	0.894121	0.965628	0.0486035	0.021942
VAT1	HUMAN|Q99536	G6374_AMO1_vs_G2642_AMO1	0.0118629	0.0875956	15.0178	0.894072	0.965628	0.0486274	0.0118629
SLX4I	HUMAN|Q5VYV7	G6374_AMO1_vs_G2642_AMO1	0.0176676	0.130453	15.0178	0.894068	0.965628	0.0486293	0.0176676
PAQR2	HUMAN|Q86V24	G6374_AMO1_vs_G2642_AMO1	0.0152405	0.11243	15.0178	0.893973	0.965628	0.0486755	0.0152405
ACHE	HUMAN|Q04844	G6374_AMO1_vs_G2642_AMO1	-0.016704	0.123199	15.0178	0.893949	0.965628	0.0486871	0.016704
ZBT24	HUMAN|O43167	G6374_AMO1_vs_G2642_AMO1	0.012768	0.0940709	15.0178	0.893839	0.965628	0.0487406	0.012768
PSME4	HUMAN|Q14997	G6374_AMO1_vs_G2642_AMO1	-0.0102866	0.075715	15.0178	0.893736	0.965628	0.0487906	0.0102866
AN32A	HUMAN|P39687	G6374_AMO1_vs_G2642_AMO1	-0.00849804	0.0625252	15.0178	0.893695	0.965628	0.0488109	0.00849804
AR13B	HUMAN|Q3SXY8	G6374_AMO1_vs_G2642_AMO1	-0.0155306	0.114164	15.0178	0.893598	0.965628	0.0488579	0.0155306
EHMT2	HUMAN|Q96KQ7	G6374_AMO1_vs_G2642_AMO1	0.0105409	0.0774683	15.0178	0.893576	0.965628	0.0488687	0.0105409
RBM10	HUMAN|P98175-5	G6374_AMO1_vs_G2642_AMO1	0.0169318	0.124387	15.0178	0.893533	0.965628	0.0488896	0.0169318
CAN1	HUMAN|P07384	G6374_AMO1_vs_G2642_AMO1	0.0102758	0.0754812	15.0178	0.893521	0.965628	0.0488955	0.0102758
YYAP1	HUMAN|Q9H869	G6374_AMO1_vs_G2642_AMO1	-0.0141272	0.10373	15.0178	0.893478	0.965628	0.0489162	0.0141272
MEF2C	HUMAN|Q06413-2	G6374_AMO1_vs_G2642_AMO1	0.0236425	0.173567	15.0178	0.89346	0.965628	0.0489248	0.0236425
FEN1	HUMAN|P39748	G6374_AMO1_vs_G2642_AMO1	-0.0102452	0.0751919	15.0178	0.893431	0.965628	0.0489392	0.0102452
TEC	HUMAN|P42680	G6374_AMO1_vs_G2642_AMO1	0.0481318	0.352523	14.0178	0.89334	0.965628	0.0489833	0.0481318
MUTA	HUMAN|P22033	G6374_AMO1_vs_G2642_AMO1	-0.018018	0.132075	15.0178	0.8933	0.965628	0.0490028	0.018018
H1X	HUMAN|Q92522	G6374_AMO1_vs_G2642_AMO1	0.0149795	0.109114	15.0178	0.892631	0.965628	0.049328	0.0149795
HIC1	HUMAN|Q14526	G6374_AMO1_vs_G2642_AMO1	0.029236	0.212695	15.0178	0.892497	0.965628	0.0493932	0.029236
RED1	HUMAN|P78563	G6374_AMO1_vs_G2642_AMO1	-0.00894404	0.0650656	15.0178	0.892492	0.965628	0.0493958	0.00894404
LRC40	HUMAN|Q9H9A6	G6374_AMO1_vs_G2642_AMO1	0.0173637	0.126259	15.0178	0.892443	0.965628	0.0494197	0.0173637
FUBP3	HUMAN|Q96I24	G6374_AMO1_vs_G2642_AMO1	-0.009851	0.0715671	15.0178	0.892348	0.965628	0.0494657	0.009851
K0930	HUMAN|Q6ICG6	G6374_AMO1_vs_G2642_AMO1	-0.0209029	0.151844	15.0178	0.892337	0.965628	0.049471	0.0209029
PHF19	HUMAN|Q5T6S3	G6374_AMO1_vs_G2642_AMO1	-0.00839927	0.0608489	15.0178	0.892047	0.965628	0.0496125	0.00839927
TBCD1	HUMAN|Q86TI0	G6374_AMO1_vs_G2642_AMO1	0.0135011	0.0976754	15.0178	0.8919	0.965628	0.0496839	0.0135011
KLH22	HUMAN|Q53GT1	G6374_AMO1_vs_G2642_AMO1	-0.013126	0.0946934	15.0178	0.891595	0.965628	0.0498323	0.013126
SDF2L	HUMAN|Q9HCN8	G6374_AMO1_vs_G2642_AMO1	0.024441	0.176113	15.0178	0.891467	0.965628	0.0498945	0.024441
DSG2	HUMAN|Q14126	G6374_AMO1_vs_G2642_AMO1	0.0331155	0.238126	15.0178	0.891245	0.965618	0.0500029	0.0331155
NUP58	HUMAN|Q9BVL2	G6374_AMO1_vs_G2642_AMO1	-0.0131929	0.0945	15.0178	0.890825	0.965273	0.0502077	0.0131929
UBR5	HUMAN|O95071	G6374_AMO1_vs_G2642_AMO1	-0.0186227	0.133166	15.0178	0.890641	0.965184	0.0502975	0.0186227
RHBD3	HUMAN|Q9Y3P4	G6374_AMO1_vs_G2642_AMO1	0.016159	0.115506	15.0178	0.8906	0.965184	0.0503173	0.016159
ENTR1	HUMAN|Q96C92	G6374_AMO1_vs_G2642_AMO1	-0.0104498	0.0746486	15.0178	0.890531	0.965184	0.0503508	0.0104498
PRC2C	HUMAN|Q9Y520	G6374_AMO1_vs_G2642_AMO1	0.0121153	0.0862225	15.0178	0.890123	0.964956	0.05055	0.0121153
SYMPK	HUMAN|Q92797	G6374_AMO1_vs_G2642_AMO1	0.00950997	0.0676511	15.0178	0.890075	0.964956	0.0505735	0.00950997
CDK8	HUMAN|P49336	G6374_AMO1_vs_G2642_AMO1	-0.0241176	0.171329	15.0178	0.889924	0.964956	0.0506469	0.0241176
CALX	HUMAN|P27824	G6374_AMO1_vs_G2642_AMO1	-0.0176771	0.125563	15.0178	0.889912	0.964956	0.0506529	0.0176771
RLF	HUMAN|Q13129	G6374_AMO1_vs_G2642_AMO1	-0.0152487	0.108238	15.0178	0.889837	0.964956	0.0506898	0.0152487
FNBP4	HUMAN|Q8N3X1	G6374_AMO1_vs_G2642_AMO1	0.0129711	0.0920601	15.0178	0.889823	0.964956	0.0506966	0.0129711
EPN2	HUMAN|O95208	G6374_AMO1_vs_G2642_AMO1	0.0135644	0.0962388	15.0178	0.889786	0.964956	0.0507143	0.0135644
TRAP1	HUMAN|Q12931	G6374_AMO1_vs_G2642_AMO1	0.0169026	0.119676	15.0178	0.88956	0.964956	0.0508248	0.0169026
CF123	HUMAN|Q9Y6Z2	G6374_AMO1_vs_G2642_AMO1	0.0108782	0.0770106	15.0178	0.889545	0.964956	0.0508321	0.0108782
EIF3C	HUMAN|Q99613	G6374_AMO1_vs_G2642_AMO1	0.0128671	0.0910158	15.0178	0.889455	0.964956	0.050876	0.0128671
PDIP3	HUMAN|Q9BY77	G6374_AMO1_vs_G2642_AMO1	0.00915621	0.0647505	15.0178	0.889428	0.964956	0.0508894	0.00915621
SP3	HUMAN|Q02447	G6374_AMO1_vs_G2642_AMO1	-0.0183224	0.129288	15.0178	0.889187	0.964956	0.0510071	0.0183224
PESC	HUMAN|O00541	G6374_AMO1_vs_G2642_AMO1	-0.0154191	0.108776	15.0178	0.889161	0.964956	0.0510195	0.0154191
NEUR3	HUMAN|Q9UQ49	G6374_AMO1_vs_G2642_AMO1	0.0161283	0.113541	15.0178	0.888929	0.964956	0.0511327	0.0161283
LMNB2	HUMAN|Q03252	G6374_AMO1_vs_G2642_AMO1	-0.0182705	0.128348	15.0178	0.888695	0.964956	0.0512472	0.0182705
BL1S5	HUMAN|Q8TDH9	G6374_AMO1_vs_G2642_AMO1	-0.00944051	0.0662847	15.0178	0.888638	0.964956	0.0512749	0.00944051
PTEN	HUMAN|P60484	G6374_AMO1_vs_G2642_AMO1	0.0130256	0.0912594	15.0178	0.888399	0.96486	0.0513918	0.0130256
GFRP	HUMAN|P30047	G6374_AMO1_vs_G2642_AMO1	-0.0241687	0.167367	9.0178	0.888356	0.96486	0.0514129	0.0241687
ASML	HUMAN|O95671	G6374_AMO1_vs_G2642_AMO1	-0.00851123	0.0594647	15.0178	0.88809	0.964746	0.0515432	0.00851123
MKRN4	HUMAN|Q13434	G6374_AMO1_vs_G2642_AMO1	-0.0250488	0.174744	15.0178	0.887923	0.964676	0.0516246	0.0250488
TYB4	HUMAN|P62328	G6374_AMO1_vs_G2642_AMO1	-0.0364255	0.254107	15.0178	0.887922	0.964676	0.0516253	0.0364255
MOGS	HUMAN|Q13724	G6374_AMO1_vs_G2642_AMO1	-0.0194252	0.135189	15.0178	0.887656	0.964608	0.0517551	0.0194252
ATE1	HUMAN|O95260-2	G6374_AMO1_vs_G2642_AMO1	0.00794014	0.0552471	15.0178	0.887632	0.964608	0.0517671	0.00794014
ERR1	HUMAN|P11474	G6374_AMO1_vs_G2642_AMO1	0.0096955	0.0673761	15.0178	0.887492	0.964608	0.0518357	0.0096955
GMPR2	HUMAN|Q9P2T1	G6374_AMO1_vs_G2642_AMO1	-0.0127068	0.0882437	15.0178	0.887418	0.964608	0.0518719	0.0127068
CNOT8	HUMAN|Q9UFF9	G6374_AMO1_vs_G2642_AMO1	-0.0138067	0.0957511	15.0178	0.887265	0.964608	0.0519466	0.0138067
DHX30	HUMAN|Q7L2E3	G6374_AMO1_vs_G2642_AMO1	-0.0173497	0.12029	15.0178	0.887235	0.964608	0.0519615	0.0173497
BRD1	HUMAN|O95696	G6374_AMO1_vs_G2642_AMO1	0.0127462	0.088266	15.0178	0.887099	0.964608	0.0520278	0.0127462
VPP1	HUMAN|Q93050	G6374_AMO1_vs_G2642_AMO1	0.014172	0.0981226	15.0178	0.88708	0.964608	0.0520371	0.014172
BUD23	HUMAN|O43709	G6374_AMO1_vs_G2642_AMO1	-0.0125302	0.0866699	15.0178	0.88697	0.964608	0.0520912	0.0125302
DDHD1	HUMAN|Q8NEL9	G6374_AMO1_vs_G2642_AMO1	-0.0109541	0.075754	15.0178	0.886949	0.964608	0.0521013	0.0109541
MET25	HUMAN|Q8N6Q8	G6374_AMO1_vs_G2642_AMO1	0.0221204	0.152921	15.0178	0.886909	0.964608	0.0521212	0.0221204
P33MX	HUMAN|Q96A73	G6374_AMO1_vs_G2642_AMO1	0.01732	0.119402	15.0178	0.886596	0.964608	0.0522743	0.01732
GTR6	HUMAN|Q9UGQ3	G6374_AMO1_vs_G2642_AMO1	0.0358212	0.245722	15.0178	0.886034	0.964178	0.0525494	0.0358212
H32	HUMAN|Q71DI3	G6374_AMO1_vs_G2642_AMO1	0.0260654	0.178591	15.0178	0.885902	0.964145	0.0526144	0.0260654
CE170	HUMAN|Q5SW79	G6374_AMO1_vs_G2642_AMO1	0.0174725	0.119653	15.0178	0.885842	0.964145	0.0526436	0.0174725
LIMD1	HUMAN|Q9UGP4	G6374_AMO1_vs_G2642_AMO1	0.0137888	0.0944191	15.0178	0.885833	0.964145	0.052648	0.0137888
GRL1A	HUMAN|P0CAP2	G6374_AMO1_vs_G2642_AMO1	0.0105823	0.0724455	15.0178	0.885807	0.964145	0.0526609	0.0105823
FXRD2	HUMAN|Q8IWF2	G6374_AMO1_vs_G2642_AMO1	0.032379	0.221561	15.0178	0.885754	0.964145	0.0526868	0.032379
E2F2	HUMAN|Q14209	G6374_AMO1_vs_G2642_AMO1	-0.0241361	0.165105	15.0178	0.885719	0.964145	0.0527042	0.0241361
CASP	HUMAN|Q13948	G6374_AMO1_vs_G2642_AMO1	0.00996778	0.0681776	15.0178	0.885706	0.964145	0.0527106	0.00996778
WRP73	HUMAN|Q9P2S5	G6374_AMO1_vs_G2642_AMO1	-0.0185762	0.126852	15.0178	0.885522	0.964145	0.0528007	0.0185762
CHCH1	HUMAN|Q96BP2	G6374_AMO1_vs_G2642_AMO1	0.0212888	0.145285	15.0178	0.885451	0.964145	0.0528357	0.0212888
OPA1	HUMAN|O60313	G6374_AMO1_vs_G2642_AMO1	0.0165809	0.113126	15.0178	0.88542	0.964145	0.0528505	0.0165809
SCAI	HUMAN|Q8N9R8	G6374_AMO1_vs_G2642_AMO1	0.0106801	0.0727928	15.0178	0.885305	0.964145	0.0529069	0.0106801
ZCHC4	HUMAN|Q9H5U6	G6374_AMO1_vs_G2642_AMO1	0.0144869	0.0984864	15.0178	0.885013	0.964145	0.0530502	0.0144869
RREB1	HUMAN|Q92766	G6374_AMO1_vs_G2642_AMO1	-0.0101653	0.0690989	15.0178	0.885	0.964145	0.0530568	0.0101653
MTG2	HUMAN|Q9H4K7	G6374_AMO1_vs_G2642_AMO1	0.0206454	0.139832	15.0178	0.884587	0.964145	0.0532593	0.0206454
SELO	HUMAN|Q9BVL4	G6374_AMO1_vs_G2642_AMO1	0.0179495	0.121514	15.0178	0.884532	0.964145	0.0532862	0.0179495
RBM6	HUMAN|P78332	G6374_AMO1_vs_G2642_AMO1	-0.0121207	0.0820472	15.0178	0.884523	0.964145	0.0532911	0.0121207
LAT4	HUMAN|Q8N370	G6374_AMO1_vs_G2642_AMO1	0.0157987	0.106748	15.0178	0.884312	0.964145	0.0533947	0.0157987
EPS8	HUMAN|Q12929	G6374_AMO1_vs_G2642_AMO1	0.0246475	0.165868	15.0178	0.883849	0.963799	0.0536222	0.0246475
MPRIP	HUMAN|Q6WCQ1	G6374_AMO1_vs_G2642_AMO1	0.00980797	0.0658673	15.0178	0.88361	0.96365	0.0537395	0.00980797
CG050	HUMAN|Q9BRJ6	G6374_AMO1_vs_G2642_AMO1	0.024522	0.16427	15.0178	0.88332	0.963445	0.053882	0.024522
PAPS2	HUMAN|O95340	G6374_AMO1_vs_G2642_AMO1	-0.0113398	0.0759327	15.0178	0.883272	0.963445	0.0539055	0.0113398
MDM1	HUMAN|Q8TC05	G6374_AMO1_vs_G2642_AMO1	-0.0247507	0.165632	15.0178	0.883201	0.963445	0.0539405	0.0247507
RS27A	HUMAN|P62979	G6374_AMO1_vs_G2642_AMO1	-0.0159555	0.106716	15.0178	0.883137	0.963445	0.0539717	0.0159555
PTC2	HUMAN|Q9Y6C5	G6374_AMO1_vs_G2642_AMO1	0.0131636	0.0878438	15.0178	0.882875	0.963405	0.0541009	0.0131636
CBX8	HUMAN|Q9HC52	G6374_AMO1_vs_G2642_AMO1	-0.0141366	0.0941797	15.0178	0.882681	0.963306	0.054196	0.0141366
DC1L1	HUMAN|Q9Y6G9	G6374_AMO1_vs_G2642_AMO1	-0.0133057	0.0885157	15.0178	0.882513	0.963233	0.054279	0.0133057
WDR35	HUMAN|Q9P2L0	G6374_AMO1_vs_G2642_AMO1	-0.0312762	0.207872	15.0178	0.882405	0.963226	0.0543322	0.0312762
CLCA	HUMAN|P09496	G6374_AMO1_vs_G2642_AMO1	0.0109893	0.0729487	15.0178	0.882261	0.963181	0.0544027	0.0109893
INO1	HUMAN|Q9NPH2	G6374_AMO1_vs_G2642_AMO1	-0.024504	0.162594	15.0178	0.882213	0.963181	0.0544266	0.024504
CND1	HUMAN|Q15021	G6374_AMO1_vs_G2642_AMO1	-0.0131488	0.0871698	15.0178	0.882108	0.963181	0.0544781	0.0131488
H2B1C	HUMAN|P62807	G6374_AMO1_vs_G2642_AMO1	-0.0123748	0.0819681	15.0178	0.882008	0.963181	0.0545274	0.0123748
PUR6	HUMAN|P22234	G6374_AMO1_vs_G2642_AMO1	0.0106625	0.0705203	15.0178	0.881832	0.963158	0.0546143	0.0106625
SUH	HUMAN|Q06330	G6374_AMO1_vs_G2642_AMO1	0.0120307	0.0795281	15.0178	0.881771	0.963158	0.0546443	0.0120307
SYFB	HUMAN|Q9NSD9	G6374_AMO1_vs_G2642_AMO1	-0.0111094	0.0734085	15.0178	0.881724	0.963158	0.0546673	0.0111094
HEXA	HUMAN|P06865	G6374_AMO1_vs_G2642_AMO1	0.00923409	0.0609049	15.0178	0.881509	0.963139	0.0547735	0.00923409
MTPN	HUMAN|P58546	G6374_AMO1_vs_G2642_AMO1	0.0144834	0.0954059	15.0178	0.881359	0.963087	0.0548471	0.0144834
DCBD1	HUMAN|Q8N8Z6	G6374_AMO1_vs_G2642_AMO1	0.0165473	0.10894	15.0178	0.881293	0.963087	0.0548797	0.0165473
PAIRB	HUMAN|Q8NC51	G6374_AMO1_vs_G2642_AMO1	0.0114129	0.075101	15.0178	0.881236	0.963087	0.0549079	0.0114129
THOC2	HUMAN|Q8NI27	G6374_AMO1_vs_G2642_AMO1	-0.0133989	0.0879801	15.0178	0.880982	0.96301	0.0550329	0.0133989
RN123	HUMAN|Q5XPI4	G6374_AMO1_vs_G2642_AMO1	-0.0143006	0.0935502	15.0178	0.880539	0.962637	0.0552512	0.0143006
BCAT1	HUMAN|P54687	G6374_AMO1_vs_G2642_AMO1	-0.141663	0.926181	15.0178	0.880471	0.962637	0.0552848	0.141663
LRP8	HUMAN|Q14114-2	G6374_AMO1_vs_G2642_AMO1	-0.0161092	0.105049	15.0178	0.880164	0.96245	0.0554364	0.0161092
CCD32	HUMAN|Q9BV29	G6374_AMO1_vs_G2642_AMO1	-0.0213359	0.138866	15.0178	0.879937	0.962313	0.0555486	0.0213359
SRF	HUMAN|P11831	G6374_AMO1_vs_G2642_AMO1	0.0294711	0.191796	15.0178	0.879925	0.962313	0.0555545	0.0294711
DIM1	HUMAN|Q9UNQ2	G6374_AMO1_vs_G2642_AMO1	-0.0137771	0.089338	15.0178	0.879495	0.962053	0.0557665	0.0137771
ZN689	HUMAN|Q96CS4	G6374_AMO1_vs_G2642_AMO1	0.0146824	0.0949779	15.0178	0.879205	0.961847	0.0559097	0.0146824
MAPK3	HUMAN|Q16644	G6374_AMO1_vs_G2642_AMO1	0.00993528	0.0641677	15.0178	0.879015	0.96175	0.0560038	0.00993528
PICAL	HUMAN|Q13492	G6374_AMO1_vs_G2642_AMO1	-0.0111473	0.0718445	15.0178	0.878762	0.961585	0.0561287	0.0111473
LMAN2	HUMAN|Q12907	G6374_AMO1_vs_G2642_AMO1	-0.0238569	0.153733	15.0178	0.878743	0.961585	0.0561383	0.0238569
STRN3	HUMAN|Q13033-2	G6374_AMO1_vs_G2642_AMO1	0.0200061	0.128722	15.0178	0.878559	0.961585	0.0562292	0.0200061
VRK2	HUMAN|Q86Y07	G6374_AMO1_vs_G2642_AMO1	0.0119884	0.0769741	15.0178	0.878307	0.961422	0.0563536	0.0119884
SNX2	HUMAN|O60749	G6374_AMO1_vs_G2642_AMO1	-0.0161517	0.103654	15.0178	0.878247	0.961422	0.0563832	0.0161517
ASTE1	HUMAN|Q2TB18	G6374_AMO1_vs_G2642_AMO1	-0.0109247	0.0700842	15.0178	0.878204	0.961422	0.0564045	0.0109247
GDS1	HUMAN|P52306	G6374_AMO1_vs_G2642_AMO1	0.0103376	0.0661255	15.0178	0.877852	0.961259	0.0565785	0.0103376
EI2BB	HUMAN|P49770	G6374_AMO1_vs_G2642_AMO1	-0.0110692	0.0707607	15.0178	0.877776	0.961259	0.0566163	0.0110692
MAZ	HUMAN|P56270	G6374_AMO1_vs_G2642_AMO1	-0.0244124	0.155983	15.0178	0.877718	0.961259	0.0566451	0.0244124
PRAG1	HUMAN|Q86YV5	G6374_AMO1_vs_G2642_AMO1	0.0347149	0.221645	15.0178	0.877627	0.961259	0.05669	0.0347149
VPS36	HUMAN|Q86VN1	G6374_AMO1_vs_G2642_AMO1	0.00945529	0.0603086	15.0178	0.877505	0.961259	0.0567504	0.00945529
DJC10	HUMAN|Q8IXB1	G6374_AMO1_vs_G2642_AMO1	0.0124909	0.0795212	15.0178	0.877277	0.961186	0.0568634	0.0124909
MMS19	HUMAN|Q96T76	G6374_AMO1_vs_G2642_AMO1	0.0091527	0.0581467	15.0178	0.877021	0.961017	0.05699	0.0091527
RS7	HUMAN|P62081	G6374_AMO1_vs_G2642_AMO1	-0.0135507	0.0860778	15.0178	0.877008	0.961017	0.0569965	0.0135507
RCC1L	HUMAN|Q96I51	G6374_AMO1_vs_G2642_AMO1	0.0131948	0.0836583	15.0178	0.876777	0.960973	0.057111	0.0131948
CAR11	HUMAN|Q9BXL7	G6374_AMO1_vs_G2642_AMO1	0.012026	0.0761	15.0178	0.87654	0.960824	0.0572284	0.012026
HD	HUMAN|P42858	G6374_AMO1_vs_G2642_AMO1	0.0133744	0.0844951	15.0178	0.87634	0.960717	0.0573272	0.0133744
RPIA	HUMAN|P49247	G6374_AMO1_vs_G2642_AMO1	0.0278555	0.175893	15.0178	0.876278	0.960717	0.0573581	0.0278555
SEN34	HUMAN|Q9BSV6	G6374_AMO1_vs_G2642_AMO1	-0.0176312	0.111329	15.0178	0.876274	0.960717	0.0573598	0.0176312
ULK4	HUMAN|Q96C45	G6374_AMO1_vs_G2642_AMO1	-0.028429	0.179283	15.0178	0.87612	0.960717	0.0574364	0.028429
TSP1	HUMAN|P07996	G6374_AMO1_vs_G2642_AMO1	0.0398346	0.25103	15.0178	0.876032	0.960717	0.0574802	0.0398346
SRP09	HUMAN|P49458	G6374_AMO1_vs_G2642_AMO1	-0.0265376	0.167198	15.0178	0.876004	0.960717	0.0574937	0.0265376
KAP3	HUMAN|P31323	G6374_AMO1_vs_G2642_AMO1	-0.0227158	0.143114	15.0178	0.876	0.960717	0.0574957	0.0227158
FGD4	HUMAN|Q96M96	G6374_AMO1_vs_G2642_AMO1	-0.0188679	0.118611	15.0178	0.875731	0.960717	0.0576294	0.0188679
PWP3A	HUMAN|Q2TAK8	G6374_AMO1_vs_G2642_AMO1	0.0161583	0.101544	15.0178	0.87569	0.960717	0.0576496	0.0161583
RS6	HUMAN|P62753	G6374_AMO1_vs_G2642_AMO1	-0.0417464	0.26205	15.0178	0.87555	0.960717	0.0577191	0.0417464
FBX11	HUMAN|Q86XK2	G6374_AMO1_vs_G2642_AMO1	-0.0127583	0.080012	15.0178	0.875436	0.960717	0.0577758	0.0127583
DDX47	HUMAN|Q9H0S4	G6374_AMO1_vs_G2642_AMO1	-0.00808927	0.050578	15.0178	0.875062	0.960543	0.057961	0.00808927
RL30	HUMAN|P62888	G6374_AMO1_vs_G2642_AMO1	0.0193487	0.120739	15.0178	0.874818	0.960387	0.0580824	0.0193487
GLYG	HUMAN|P46976	G6374_AMO1_vs_G2642_AMO1	0.0200817	0.125222	15.0178	0.874728	0.960387	0.0581272	0.0200817
KDM6A	HUMAN|O15550	G6374_AMO1_vs_G2642_AMO1	-0.0111826	0.0696358	15.0178	0.874559	0.960326	0.058211	0.0111826
NENF	HUMAN|Q9UMX5	G6374_AMO1_vs_G2642_AMO1	-0.0112482	0.07003	15.0178	0.874533	0.960326	0.0582238	0.0112482
WASC5	HUMAN|Q12768	G6374_AMO1_vs_G2642_AMO1	0.0328163	0.20431	15.0178	0.874533	0.960326	0.0582238	0.0328163
TBX3	HUMAN|O15119	G6374_AMO1_vs_G2642_AMO1	-0.0259741	0.160873	15.0178	0.873885	0.959921	0.0585457	0.0259741
CF089	HUMAN|Q6UWU4	G6374_AMO1_vs_G2642_AMO1	0.0254524	0.157053	15.0178	0.873417	0.959518	0.0587784	0.0254524
SELK	HUMAN|Q9Y6D0	G6374_AMO1_vs_G2642_AMO1	-0.0436443	0.269228	15.0178	0.873381	0.959518	0.0587963	0.0436443
PSD12	HUMAN|O00232	G6374_AMO1_vs_G2642_AMO1	0.0121631	0.0750139	15.0178	0.873353	0.959518	0.0588102	0.0121631
DFFA	HUMAN|O00273-2	G6374_AMO1_vs_G2642_AMO1	-0.0210457	0.129648	15.0178	0.87321	0.959518	0.0588812	0.0210457
CPSM	HUMAN|P31327	G6374_AMO1_vs_G2642_AMO1	0.017427	0.106985	15.0178	0.872775	0.95926	0.0590975	0.017427
EP400	HUMAN|Q96L91	G6374_AMO1_vs_G2642_AMO1	0.0159407	0.0978564	15.0178	0.87277	0.95926	0.0591004	0.0159407
SRSF8	HUMAN|Q9BRL6	G6374_AMO1_vs_G2642_AMO1	0.0190433	0.116852	15.0178	0.872715	0.95926	0.0591273	0.0190433
EF1A1	HUMAN|P68104	G6374_AMO1_vs_G2642_AMO1	-0.0107666	0.0658394	15.0178	0.872283	0.959054	0.0593426	0.0107666
RFFL	HUMAN|Q8WZ73	G6374_AMO1_vs_G2642_AMO1	0.0245213	0.149804	15.0178	0.872158	0.959029	0.0594047	0.0245213
TOM6	HUMAN|Q96B49	G6374_AMO1_vs_G2642_AMO1	-0.0219649	0.134177	15.0178	0.87215	0.959029	0.059409	0.0219649
STK10	HUMAN|O94804	G6374_AMO1_vs_G2642_AMO1	0.0116562	0.0709745	15.0178	0.871739	0.958791	0.0596135	0.0116562
MINY2	HUMAN|Q8NBR6	G6374_AMO1_vs_G2642_AMO1	0.0193682	0.117927	15.0178	0.871733	0.958791	0.0596164	0.0193682
TMCC3	HUMAN|Q9ULS5	G6374_AMO1_vs_G2642_AMO1	-0.0238271	0.144565	15.0178	0.871284	0.958514	0.0598402	0.0238271
ZRAB2	HUMAN|O95218	G6374_AMO1_vs_G2642_AMO1	0.0111558	0.0676725	15.0178	0.871261	0.958514	0.0598518	0.0111558
WDR44	HUMAN|Q5JSH3	G6374_AMO1_vs_G2642_AMO1	0.0101342	0.0614486	15.0178	0.871206	0.958514	0.0598793	0.0101342
TTC28	HUMAN|Q96AY4	G6374_AMO1_vs_G2642_AMO1	-0.0109647	0.0664137	15.0178	0.871069	0.958514	0.0599473	0.0109647
SDHA	HUMAN|P31040	G6374_AMO1_vs_G2642_AMO1	0.0230271	0.139302	15.0178	0.870909	0.958514	0.0600271	0.0230271
NFKB2	HUMAN|Q00653	G6374_AMO1_vs_G2642_AMO1	0.0258566	0.156302	15.0178	0.870814	0.958514	0.0600748	0.0258566
LENG9	HUMAN|Q96B70	G6374_AMO1_vs_G2642_AMO1	0.0296784	0.179158	15.0178	0.870638	0.958474	0.0601623	0.0296784
DHRS6	HUMAN|Q9BUT1	G6374_AMO1_vs_G2642_AMO1	0.0621532	0.37408	14.0178	0.870412	0.958337	0.0602751	0.0621532
TRIPC	HUMAN|Q14669-2	G6374_AMO1_vs_G2642_AMO1	-0.0396165	0.238545	15.0178	0.870313	0.958337	0.0603247	0.0396165
FZR1	HUMAN|Q9UM11	G6374_AMO1_vs_G2642_AMO1	-0.0127677	0.0768511	15.0178	0.870266	0.958337	0.0603478	0.0127677
PP12C	HUMAN|Q9BZL4	G6374_AMO1_vs_G2642_AMO1	0.0113363	0.0681999	15.0178	0.870199	0.958337	0.0603814	0.0113363
NDUV1	HUMAN|P49821	G6374_AMO1_vs_G2642_AMO1	-0.0186134	0.111672	15.0178	0.869846	0.95816	0.0605576	0.0186134
MON2	HUMAN|Q7Z3U7	G6374_AMO1_vs_G2642_AMO1	0.0149596	0.0896066	15.0178	0.869639	0.958044	0.0606612	0.0149596
IQGA1	HUMAN|P46940	G6374_AMO1_vs_G2642_AMO1	-0.0188158	0.112545	15.0178	0.869455	0.957953	0.0607531	0.0188158
INGR1	HUMAN|P15260	G6374_AMO1_vs_G2642_AMO1	-0.0131754	0.0786192	15.0178	0.869146	0.957725	0.0609073	0.0131754
VPS35	HUMAN|Q96QK1	G6374_AMO1_vs_G2642_AMO1	0.0113159	0.067505	15.0178	0.869111	0.957725	0.0609248	0.0113159
EIF3J	HUMAN|O75822	G6374_AMO1_vs_G2642_AMO1	0.0177785	0.106002	15.0178	0.869043	0.957725	0.0609589	0.0177785
NDUAA	HUMAN|O95299	G6374_AMO1_vs_G2642_AMO1	-0.0121158	0.0721425	15.0178	0.868869	0.957725	0.0610457	0.0121158
DHRS3	HUMAN|O75911	G6374_AMO1_vs_G2642_AMO1	0.0146078	0.0862029	10.0178	0.868809	0.957725	0.0610756	0.0146078
TRPM7	HUMAN|Q96QT4	G6374_AMO1_vs_G2642_AMO1	0.0120727	0.0713363	15.0178	0.867869	0.956877	0.0615456	0.0120727
SPG17	HUMAN|Q6Q759	G6374_AMO1_vs_G2642_AMO1	0.045951	0.270994	15.0178	0.867615	0.956708	0.0616728	0.045951
FADS1	HUMAN|O60427	G6374_AMO1_vs_G2642_AMO1	-0.0172488	0.10162	15.0178	0.867482	0.956673	0.0617394	0.0172488
ZN551	HUMAN|Q7Z340	G6374_AMO1_vs_G2642_AMO1	-0.0148789	0.0876496	15.0178	0.867468	0.956673	0.0617463	0.0148789
XYLT2	HUMAN|Q9H1B5	G6374_AMO1_vs_G2642_AMO1	-0.0302632	0.178249	15.0178	0.867449	0.956673	0.061756	0.0302632
IFRD1	HUMAN|O00458	G6374_AMO1_vs_G2642_AMO1	-0.0152034	0.0894953	15.0178	0.867373	0.956673	0.0617942	0.0152034
ADRO	HUMAN|P22570	G6374_AMO1_vs_G2642_AMO1	-0.0183129	0.107707	15.0178	0.86726	0.956673	0.0618507	0.0183129
RUXE	HUMAN|P62304	G6374_AMO1_vs_G2642_AMO1	-0.0159414	0.0936413	15.0178	0.867094	0.956673	0.0619338	0.0159414
MED20	HUMAN|Q9H944	G6374_AMO1_vs_G2642_AMO1	-0.0134689	0.0790516	15.0178	0.866985	0.956673	0.0619886	0.0134689
TNAP2	HUMAN|Q03169	G6374_AMO1_vs_G2642_AMO1	0.0220613	0.129272	15.0178	0.866771	0.956671	0.0620958	0.0220613
STON2	HUMAN|Q8WXE9	G6374_AMO1_vs_G2642_AMO1	-0.0200657	0.117551	15.0178	0.86674	0.956671	0.0621113	0.0200657
PRD10	HUMAN|Q9NQV6	G6374_AMO1_vs_G2642_AMO1	0.0192869	0.112988	15.0178	0.86674	0.956671	0.0621113	0.0192869
NARF	HUMAN|Q9UHQ1	G6374_AMO1_vs_G2642_AMO1	-0.0135878	0.079552	15.0178	0.866658	0.956671	0.0621524	0.0135878
GLU2B	HUMAN|P14314	G6374_AMO1_vs_G2642_AMO1	0.0124477	0.0728503	15.0178	0.866609	0.956671	0.0621767	0.0124477
ANXA6	HUMAN|P08133	G6374_AMO1_vs_G2642_AMO1	-0.0113726	0.0663455	15.0178	0.866186	0.956585	0.0623889	0.0113726
EFL1	HUMAN|Q7Z2Z2	G6374_AMO1_vs_G2642_AMO1	0.0146744	0.0855865	15.0178	0.866153	0.956585	0.0624052	0.0146744
INP4A	HUMAN|Q96PE3	G6374_AMO1_vs_G2642_AMO1	-0.0142017	0.0828227	15.0178	0.866143	0.956585	0.0624106	0.0142017
TRAF2	HUMAN|Q12933	G6374_AMO1_vs_G2642_AMO1	0.0138064	0.0804759	15.0178	0.866075	0.956585	0.0624447	0.0138064
VAMP4	HUMAN|O75379	G6374_AMO1_vs_G2642_AMO1	-0.0206631	0.120368	15.0178	0.865991	0.956585	0.0624864	0.0206631
LIME1	HUMAN|Q9H400	G6374_AMO1_vs_G2642_AMO1	-0.0155866	0.0907133	15.0178	0.865871	0.956585	0.0625467	0.0155866
EPHA2	HUMAN|P29317	G6374_AMO1_vs_G2642_AMO1	-0.0118352	0.0687393	15.0178	0.865599	0.956585	0.0626833	0.0118352
MDHC	HUMAN|P40925	G6374_AMO1_vs_G2642_AMO1	0.0353431	0.20496	15.0178	0.865395	0.956495	0.0627856	0.0353431
LTBP3	HUMAN|Q9NS15	G6374_AMO1_vs_G2642_AMO1	-0.0274207	0.15889	15.0178	0.865288	0.956489	0.0628391	0.0274207
AMPB	HUMAN|Q9H4A4	G6374_AMO1_vs_G2642_AMO1	-0.0117476	0.0679618	15.0178	0.865073	0.956362	0.0629475	0.0117476
RIPR2	HUMAN|Q9Y4F9-2	G6374_AMO1_vs_G2642_AMO1	0.0390849	0.225346	15.0178	0.864618	0.955972	0.0631756	0.0390849
KAT8	HUMAN|Q9H7Z6	G6374_AMO1_vs_G2642_AMO1	0.012018	0.0692202	15.0178	0.864483	0.955934	0.0632436	0.012018
EP15R	HUMAN|Q9UBC2	G6374_AMO1_vs_G2642_AMO1	-0.0156074	0.0897507	15.0178	0.864268	0.955809	0.0633514	0.0156074
HPCL1	HUMAN|P37235	G6374_AMO1_vs_G2642_AMO1	-0.0168251	0.09675	15.0178	0.864265	0.955809	0.0633533	0.0168251
JADE1	HUMAN|Q6IE81	G6374_AMO1_vs_G2642_AMO1	0.010806	0.0621109	15.0178	0.864206	0.955809	0.0633827	0.010806
GCP3	HUMAN|Q96CW5	G6374_AMO1_vs_G2642_AMO1	-0.0123957	0.0711119	15.0178	0.863948	0.955791	0.0635123	0.0123957
IPKG	HUMAN|Q9Y2B9	G6374_AMO1_vs_G2642_AMO1	-0.0409556	0.234736	15.0178	0.863822	0.955764	0.0635756	0.0409556
HCLS1	HUMAN|P14317	G6374_AMO1_vs_G2642_AMO1	0.0135698	0.0776426	15.0178	0.863593	0.955621	0.0636911	0.0135698
SIAT1	HUMAN|P15907	G6374_AMO1_vs_G2642_AMO1	-0.0283515	0.162139	15.0178	0.863526	0.955621	0.0637246	0.0283515
AGFG2	HUMAN|O95081	G6374_AMO1_vs_G2642_AMO1	-0.0196417	0.112008	15.0178	0.86314	0.955344	0.0639189	0.0196417
TP4A1	HUMAN|Q93096	G6374_AMO1_vs_G2642_AMO1	0.0187734	0.107039	15.0178	0.863117	0.955344	0.0639302	0.0187734
DIXC1	HUMAN|Q155Q3	G6374_AMO1_vs_G2642_AMO1	-0.0157607	0.0897901	15.0178	0.86301	0.955344	0.0639843	0.0157607
RL22L	HUMAN|Q6P5R6	G6374_AMO1_vs_G2642_AMO1	0.0576902	0.328629	15.0178	0.862994	0.955344	0.0639922	0.0576902
R3HC1	HUMAN|Q9Y3T6	G6374_AMO1_vs_G2642_AMO1	-0.00930536	0.0529417	15.0178	0.862826	0.955344	0.0640769	0.00930536
IMA3	HUMAN|O00629	G6374_AMO1_vs_G2642_AMO1	-0.015834	0.090074	15.0178	0.862808	0.955344	0.0640859	0.015834
A1AT	HUMAN|P01009	G6374_AMO1_vs_G2642_AMO1	-0.116037	0.659716	15.0178	0.862731	0.955344	0.0641246	0.116037
PAR14	HUMAN|Q460N5	G6374_AMO1_vs_G2642_AMO1	0.0213107	0.120982	15.0178	0.862531	0.955344	0.0642251	0.0213107
CHIC1	HUMAN|Q5VXU3-2	G6374_AMO1_vs_G2642_AMO1	0.0337779	0.191496	15.0178	0.862344	0.955344	0.0643194	0.0337779
CNTP4	HUMAN|Q9C0A0	G6374_AMO1_vs_G2642_AMO1	-0.0313835	0.177675	15.0178	0.862156	0.955263	0.0644142	0.0313835
TM102	HUMAN|Q8N9M5	G6374_AMO1_vs_G2642_AMO1	-0.015895	0.0899745	15.0178	0.862135	0.955263	0.0644248	0.015895
HACE1	HUMAN|Q8IYU2	G6374_AMO1_vs_G2642_AMO1	-0.0108292	0.0612544	15.0178	0.862035	0.955263	0.0644752	0.0108292
ITSN2	HUMAN|Q9NZM3-4	G6374_AMO1_vs_G2642_AMO1	-0.0197796	0.111833	15.0178	0.861977	0.955263	0.0645045	0.0197796
SSRP1	HUMAN|Q08945	G6374_AMO1_vs_G2642_AMO1	-0.0126001	0.0711759	15.0178	0.861852	0.955263	0.0645672	0.0126001
OSBL2	HUMAN|Q9H1P3	G6374_AMO1_vs_G2642_AMO1	-0.0150824	0.085159	15.0178	0.861789	0.955263	0.064599	0.0150824
NAV2	HUMAN|Q8IVL1	G6374_AMO1_vs_G2642_AMO1	-0.162923	0.918601	14.0178	0.861763	0.955263	0.064612	0.162923
RM19	HUMAN|P49406	G6374_AMO1_vs_G2642_AMO1	-0.0157783	0.0888362	15.0178	0.861402	0.955213	0.0647942	0.0157783
FMNL2	HUMAN|Q96PY5	G6374_AMO1_vs_G2642_AMO1	0.0140738	0.0791187	15.0178	0.861193	0.955094	0.0648994	0.0140738
NB5R1	HUMAN|Q9UHQ9	G6374_AMO1_vs_G2642_AMO1	-0.0515328	0.289394	15.0178	0.861047	0.955043	0.0649733	0.0515328
TBC17	HUMAN|Q9HA65	G6374_AMO1_vs_G2642_AMO1	0.0160422	0.0899242	15.0178	0.860796	0.954877	0.0650999	0.0160422
COL10	HUMAN|Q9Y6Z7	G6374_AMO1_vs_G2642_AMO1	0.12117	0.678842	15.0178	0.860719	0.954877	0.0651384	0.12117
AIFM1	HUMAN|O95831	G6374_AMO1_vs_G2642_AMO1	-0.0233994	0.131046	15.0178	0.860671	0.954877	0.065163	0.0233994
CCD91	HUMAN|Q7Z6B0	G6374_AMO1_vs_G2642_AMO1	0.0203061	0.113629	15.0178	0.860557	0.954877	0.0652202	0.0203061
NUP88	HUMAN|Q99567	G6374_AMO1_vs_G2642_AMO1	0.0271096	0.151569	15.0178	0.860438	0.954877	0.0652805	0.0271096
EXOS2	HUMAN|Q13868	G6374_AMO1_vs_G2642_AMO1	-0.0147129	0.0822135	15.0178	0.860361	0.954877	0.0653193	0.0147129
AINX	HUMAN|Q16352	G6374_AMO1_vs_G2642_AMO1	-0.022957	0.128019	15.0178	0.860079	0.954756	0.0654615	0.022957
HSBP1	HUMAN|O75506	G6374_AMO1_vs_G2642_AMO1	0.0166674	0.092779	15.0178	0.859832	0.954593	0.0655865	0.0166674
HDA10	HUMAN|Q969S8	G6374_AMO1_vs_G2642_AMO1	-0.0126022	0.0700895	15.0178	0.859712	0.954573	0.0656468	0.0126022
PCX3	HUMAN|Q9H6A9	G6374_AMO1_vs_G2642_AMO1	-0.0203498	0.113151	15.0178	0.859678	0.954573	0.0656644	0.0203498
ZN664	HUMAN|Q8N3J9	G6374_AMO1_vs_G2642_AMO1	0.021585	0.11996	15.0178	0.859609	0.954573	0.065699	0.021585
AGAP2	HUMAN|Q99490	G6374_AMO1_vs_G2642_AMO1	-0.0228962	0.127239	15.0178	0.859601	0.954573	0.0657033	0.0228962
MAGD1	HUMAN|Q9Y5V3	G6374_AMO1_vs_G2642_AMO1	0.018546	0.103057	15.0178	0.859591	0.954573	0.065708	0.018546
COMDA	HUMAN|Q9Y6G5	G6374_AMO1_vs_G2642_AMO1	-0.0178541	0.0992096	15.0178	0.859587	0.954573	0.0657101	0.0178541
HMCS1	HUMAN|Q01581	G6374_AMO1_vs_G2642_AMO1	-0.0238487	0.132283	15.0178	0.859339	0.954573	0.0658353	0.0238487
TEN4	HUMAN|Q6N022	G6374_AMO1_vs_G2642_AMO1	0.0546215	0.299409	9.0178	0.85928	0.954573	0.0658654	0.0546215
DOC10	HUMAN|Q96BY6	G6374_AMO1_vs_G2642_AMO1	0.0146091	0.0809748	15.0178	0.859238	0.954573	0.0658864	0.0146091
PRI2	HUMAN|P49643	G6374_AMO1_vs_G2642_AMO1	-0.0117505	0.0650975	15.0178	0.859168	0.954573	0.065922	0.0117505
PTCA	HUMAN|Q14761	G6374_AMO1_vs_G2642_AMO1	-0.0165674	0.0917301	15.0178	0.859088	0.954573	0.0659624	0.0165674
CLN5	HUMAN|O75503	G6374_AMO1_vs_G2642_AMO1	-0.0266752	0.147584	15.0178	0.858983	0.954573	0.0660154	0.0266752
PP4C	HUMAN|P60510	G6374_AMO1_vs_G2642_AMO1	-0.0246668	0.136428	15.0178	0.858938	0.954573	0.0660382	0.0246668
LIN7C	HUMAN|Q9NUP9	G6374_AMO1_vs_G2642_AMO1	-0.00979821	0.0541861	15.0178	0.858923	0.954573	0.066046	0.00979821
MTHSD	HUMAN|Q2M296	G6374_AMO1_vs_G2642_AMO1	-0.0183172	0.101279	15.0178	0.858897	0.954573	0.066059	0.0183172
IMP4	HUMAN|Q96G21	G6374_AMO1_vs_G2642_AMO1	-0.0218275	0.120509	15.0178	0.858689	0.954573	0.0661641	0.0218275
TCPR1	HUMAN|Q7Z6L1	G6374_AMO1_vs_G2642_AMO1	-0.0108986	0.060132	15.0178	0.858598	0.954573	0.0662099	0.0108986
ZC3HA	HUMAN|Q96K80	G6374_AMO1_vs_G2642_AMO1	0.0351259	0.193687	15.0178	0.858515	0.954573	0.0662523	0.0351259
PSME2	HUMAN|Q9UL46	G6374_AMO1_vs_G2642_AMO1	0.0159168	0.0876837	15.0178	0.858383	0.954573	0.066319	0.0159168
STX6	HUMAN|O43752	G6374_AMO1_vs_G2642_AMO1	0.0160956	0.0885938	15.0178	0.858265	0.954573	0.0663787	0.0160956
DYLT1	HUMAN|P63172	G6374_AMO1_vs_G2642_AMO1	0.0167994	0.0924552	15.0178	0.858245	0.954573	0.0663886	0.0167994
UT14C	HUMAN|Q5TAP6	G6374_AMO1_vs_G2642_AMO1	-0.0234597	0.128991	15.0178	0.858116	0.954573	0.0664542	0.0234597
ZN581	HUMAN|Q9P0T4	G6374_AMO1_vs_G2642_AMO1	-0.0237259	0.130322	15.0178	0.857973	0.954573	0.0665263	0.0237259
LHPP	HUMAN|Q9H008	G6374_AMO1_vs_G2642_AMO1	-0.0141295	0.0775886	15.0178	0.857934	0.954573	0.0665464	0.0141295
ANGE2	HUMAN|Q5VTE6	G6374_AMO1_vs_G2642_AMO1	-0.018186	0.0997868	15.0178	0.857825	0.954573	0.0666015	0.018186
THMS2	HUMAN|Q5TEJ8	G6374_AMO1_vs_G2642_AMO1	0.0225292	0.123519	15.0178	0.857713	0.954573	0.0666582	0.0225292
ACDSB	HUMAN|P45954	G6374_AMO1_vs_G2642_AMO1	-0.0131673	0.0719904	15.0178	0.857321	0.954573	0.0668568	0.0131673
SNAB	HUMAN|Q9H115	G6374_AMO1_vs_G2642_AMO1	-0.0151109	0.0825183	15.0178	0.857152	0.954573	0.0669423	0.0151109
PAPD5	HUMAN|Q8NDF8	G6374_AMO1_vs_G2642_AMO1	0.0247401	0.135094	15.0178	0.857143	0.954573	0.0669466	0.0247401
ATP5J	HUMAN|P18859	G6374_AMO1_vs_G2642_AMO1	0.0122403	0.0668312	15.0178	0.857128	0.954573	0.0669542	0.0122403
TSR3	HUMAN|Q9UJK0	G6374_AMO1_vs_G2642_AMO1	0.0157127	0.0857783	15.0178	0.857109	0.954573	0.0669641	0.0157127
PRP39	HUMAN|Q86UA1	G6374_AMO1_vs_G2642_AMO1	-0.0132535	0.0720412	15.0178	0.856497	0.954483	0.0672743	0.0132535
ZSC26	HUMAN|Q16670	G6374_AMO1_vs_G2642_AMO1	-0.0143673	0.0780757	15.0178	0.856461	0.954483	0.0672924	0.0143673
TNR8	HUMAN|P28908	G6374_AMO1_vs_G2642_AMO1	-0.0358355	0.193811	13.0178	0.856158	0.954331	0.0674461	0.0358355
PHOCN	HUMAN|Q9Y3A3	G6374_AMO1_vs_G2642_AMO1	-0.0152558	0.0827154	15.0178	0.856138	0.954331	0.0674562	0.0152558
RFIP1	HUMAN|Q6WKZ4	G6374_AMO1_vs_G2642_AMO1	0.0105402	0.0571308	15.0178	0.856096	0.954331	0.0674776	0.0105402
SYT2	HUMAN|Q8N9I0	G6374_AMO1_vs_G2642_AMO1	-0.0135546	0.0734347	15.0178	0.856027	0.954331	0.0675123	0.0135546
TACC2	HUMAN|O95359	G6374_AMO1_vs_G2642_AMO1	0.0458292	0.248039	15.0178	0.855884	0.954331	0.067585	0.0458292
EDRF1	HUMAN|Q3B7T1	G6374_AMO1_vs_G2642_AMO1	0.0133184	0.0720643	15.0178	0.855849	0.954331	0.067603	0.0133184
CENPL	HUMAN|Q8N0S6	G6374_AMO1_vs_G2642_AMO1	-0.0115535	0.0624439	15.0178	0.855687	0.954331	0.0676851	0.0115535
PARP2	HUMAN|Q9UGN5	G6374_AMO1_vs_G2642_AMO1	0.00969579	0.0523753	15.0178	0.855611	0.954331	0.0677239	0.00969579
PLCH1	HUMAN|Q4KWH8	G6374_AMO1_vs_G2642_AMO1	0.0699892	0.377792	15.0178	0.855505	0.954331	0.0677774	0.0699892
SRSF2	HUMAN|Q01130	G6374_AMO1_vs_G2642_AMO1	0.0170303	0.0918478	15.0178	0.855381	0.954331	0.0678403	0.0170303
LAP2A	HUMAN|P42166	G6374_AMO1_vs_G2642_AMO1	0.0209905	0.113133	15.0178	0.85529	0.954331	0.0678866	0.0209905
TNIP1	HUMAN|Q15025	G6374_AMO1_vs_G2642_AMO1	0.0117771	0.0634192	15.0178	0.855163	0.954331	0.0679512	0.0117771
SUGP1	HUMAN|Q8IWZ8	G6374_AMO1_vs_G2642_AMO1	-0.012886	0.0693696	15.0178	0.85512	0.954331	0.0679731	0.012886
WNK3	HUMAN|Q9BYP7	G6374_AMO1_vs_G2642_AMO1	-0.0662019	0.356096	15.0178	0.855003	0.954331	0.0680323	0.0662019
IF2P	HUMAN|O60841	G6374_AMO1_vs_G2642_AMO1	0.0230534	0.123994	15.0178	0.854993	0.954331	0.0680373	0.0230534
DRB3	HUMAN|P79483	G6374_AMO1_vs_G2642_AMO1	0.241362	1.28942	11.0178	0.854917	0.954331	0.0680759	0.241362
T22D2	HUMAN|O75157	G6374_AMO1_vs_G2642_AMO1	-0.0162567	0.0873781	15.0178	0.854895	0.954331	0.0680871	0.0162567
PP4R2	HUMAN|Q9NY27	G6374_AMO1_vs_G2642_AMO1	-0.0119896	0.0644333	15.0178	0.854873	0.954331	0.0680982	0.0119896
GNPI2	HUMAN|Q8TDQ7	G6374_AMO1_vs_G2642_AMO1	-0.014361	0.0771205	15.0178	0.854769	0.954331	0.0681514	0.014361
RCC2	HUMAN|Q9P258	G6374_AMO1_vs_G2642_AMO1	0.0111594	0.0597426	15.0178	0.854324	0.954331	0.0683773	0.0111594
ARID2	HUMAN|Q68CP9	G6374_AMO1_vs_G2642_AMO1	-0.0113616	0.060754	15.0178	0.854156	0.954331	0.0684629	0.0113616
NEBU	HUMAN|P20929	G6374_AMO1_vs_G2642_AMO1	-0.215243	1.14343	11.0178	0.854108	0.954331	0.0684874	0.215243
LDLR	HUMAN|P01130	G6374_AMO1_vs_G2642_AMO1	-0.0135509	0.0723564	15.0178	0.853948	0.954331	0.0685684	0.0135509
NDUA3	HUMAN|O95167	G6374_AMO1_vs_G2642_AMO1	0.0366197	0.195097	15.0178	0.853624	0.954098	0.0687332	0.0366197
TNFL9	HUMAN|P41273	G6374_AMO1_vs_G2642_AMO1	0.0462909	0.246296	15.0178	0.853433	0.953998	0.0688304	0.0462909
S10A6	HUMAN|P06703	G6374_AMO1_vs_G2642_AMO1	0.0203565	0.10821	15.0178	0.853301	0.953963	0.0688979	0.0203565
TLCD1	HUMAN|Q96CP7	G6374_AMO1_vs_G2642_AMO1	-0.03132	0.166053	15.0178	0.85292	0.95365	0.0690917	0.03132
UBP1	HUMAN|O94782	G6374_AMO1_vs_G2642_AMO1	-0.0169157	0.089537	15.0178	0.852682	0.953496	0.0692131	0.0169157
HPF1	HUMAN|Q9NWY4	G6374_AMO1_vs_G2642_AMO1	-0.0265815	0.140652	15.0178	0.852633	0.953496	0.0692379	0.0265815
CAAP1	HUMAN|Q9H8G2	G6374_AMO1_vs_G2642_AMO1	0.0168067	0.0889239	15.0178	0.852623	0.953496	0.0692431	0.0168067
INT10	HUMAN|Q9NVR2	G6374_AMO1_vs_G2642_AMO1	-0.0223728	0.118263	15.0178	0.852486	0.953496	0.0693129	0.0223728
FMR1	HUMAN|Q06787	G6374_AMO1_vs_G2642_AMO1	-0.0147521	0.0779778	15.0178	0.852482	0.953496	0.0693147	0.0147521
IMA7	HUMAN|O60684	G6374_AMO1_vs_G2642_AMO1	-0.0209	0.110348	15.0178	0.852314	0.953496	0.0694002	0.0209
RN220	HUMAN|Q5VTB9-3	G6374_AMO1_vs_G2642_AMO1	0.0307604	0.16238	15.0178	0.852289	0.953496	0.069413	0.0307604
CASP8	HUMAN|Q14790	G6374_AMO1_vs_G2642_AMO1	-0.0155017	0.0817025	15.0178	0.852058	0.953496	0.0695307	0.0155017
KLC1	HUMAN|Q07866	G6374_AMO1_vs_G2642_AMO1	-0.0186199	0.0980868	15.0178	0.851984	0.953496	0.0695687	0.0186199
AUHM	HUMAN|Q13825	G6374_AMO1_vs_G2642_AMO1	0.0144045	0.0758784	15.0178	0.851979	0.953496	0.0695709	0.0144045
STRBP	HUMAN|Q96SI9	G6374_AMO1_vs_G2642_AMO1	0.0184051	0.0968737	15.0178	0.851861	0.953496	0.0696314	0.0184051
STAT3	HUMAN|P40763	G6374_AMO1_vs_G2642_AMO1	-0.0149846	0.0787476	15.0178	0.851633	0.953496	0.0697477	0.0149846
SMYD2	HUMAN|Q9NRG4	G6374_AMO1_vs_G2642_AMO1	-0.0120404	0.0631692	15.0178	0.851387	0.953404	0.0698731	0.0120404
ARSG	HUMAN|Q96EG1	G6374_AMO1_vs_G2642_AMO1	0.0408496	0.214214	15.0178	0.851318	0.953404	0.0699081	0.0408496
FBX46	HUMAN|Q6PJ61	G6374_AMO1_vs_G2642_AMO1	0.0262004	0.137077	15.0178	0.850979	0.953173	0.0700814	0.0262004
PACN2	HUMAN|Q9UNF0-2	G6374_AMO1_vs_G2642_AMO1	0.0360354	0.188393	15.0178	0.85087	0.953165	0.0701367	0.0360354
DOK2	HUMAN|O60496	G6374_AMO1_vs_G2642_AMO1	-0.0600237	0.313713	15.0178	0.850827	0.953165	0.0701587	0.0600237
ATX10	HUMAN|Q9UBB4	G6374_AMO1_vs_G2642_AMO1	-0.0115065	0.0600228	15.0178	0.850543	0.953025	0.0703036	0.0115065
PROF3	HUMAN|P60673	G6374_AMO1_vs_G2642_AMO1	0.0551667	0.287624	15.0178	0.850467	0.953025	0.0703424	0.0551667
DNJC7	HUMAN|Q99615	G6374_AMO1_vs_G2642_AMO1	0.0158309	0.0825267	15.0178	0.850447	0.953025	0.0703527	0.0158309
CPIN1	HUMAN|Q6FI81	G6374_AMO1_vs_G2642_AMO1	-0.019265	0.100426	15.0178	0.850442	0.953025	0.070355	0.019265
ZN654	HUMAN|Q8IZM8	G6374_AMO1_vs_G2642_AMO1	-0.0173072	0.0900373	15.0178	0.850143	0.953025	0.0705082	0.0173072
MRNIP	HUMAN|Q6NTE8	G6374_AMO1_vs_G2642_AMO1	0.0242857	0.126164	15.0178	0.849935	0.952908	0.0706145	0.0242857
TRRAP	HUMAN|Q9Y4A5	G6374_AMO1_vs_G2642_AMO1	0.0126112	0.0654718	15.0178	0.849837	0.952908	0.0706644	0.0126112
BTAF1	HUMAN|O14981	G6374_AMO1_vs_G2642_AMO1	0.017333	0.0898489	15.0178	0.849612	0.952773	0.0707793	0.017333
MT25B	HUMAN|Q96FB5	G6374_AMO1_vs_G2642_AMO1	0.0162918	0.0843185	15.0178	0.849377	0.952623	0.0708993	0.0162918
RL26	HUMAN|P61254	G6374_AMO1_vs_G2642_AMO1	-0.0287843	0.148948	15.0178	0.849351	0.952623	0.0709126	0.0287843
OTUD3	HUMAN|Q5T2D3	G6374_AMO1_vs_G2642_AMO1	-0.0109658	0.0566399	15.0178	0.849079	0.952514	0.0710519	0.0109658
FA50A	HUMAN|Q14320	G6374_AMO1_vs_G2642_AMO1	-0.0151105	0.0780238	15.0178	0.849033	0.952514	0.0710755	0.0151105
NOL3	HUMAN|O60936	G6374_AMO1_vs_G2642_AMO1	0.0194282	0.100225	15.0178	0.848895	0.952514	0.0711462	0.0194282
2ABA	HUMAN|P63151	G6374_AMO1_vs_G2642_AMO1	0.0152655	0.0785797	15.0178	0.848569	0.952282	0.0713127	0.0152655
KPCI	HUMAN|P41743	G6374_AMO1_vs_G2642_AMO1	0.0173251	0.0890315	15.0178	0.848318	0.952113	0.0714413	0.0173251
RIPR2	HUMAN|Q9Y4F9	G6374_AMO1_vs_G2642_AMO1	-0.0496431	0.255	15.0178	0.848254	0.952113	0.0714743	0.0496431
TRIR	HUMAN|Q9BQ61	G6374_AMO1_vs_G2642_AMO1	-0.0339435	0.173935	15.0178	0.847891	0.951861	0.0716598	0.0339435
S35B1	HUMAN|P78383-2	G6374_AMO1_vs_G2642_AMO1	-0.0212867	0.108966	15.0178	0.847736	0.9518	0.0717392	0.0212867
GEMI4	HUMAN|P57678	G6374_AMO1_vs_G2642_AMO1	0.0175992	0.0899203	15.0178	0.847453	0.951595	0.0718844	0.0175992
EF2	HUMAN|P13639	G6374_AMO1_vs_G2642_AMO1	-0.0147994	0.0755824	15.0178	0.847388	0.951595	0.0719178	0.0147994
KR87P	HUMAN|A6NCN2	G6374_AMO1_vs_G2642_AMO1	0.195206	0.996769	15.0178	0.847362	0.951595	0.0719312	0.195206
ATD2B	HUMAN|Q9ULI0	G6374_AMO1_vs_G2642_AMO1	0.0331665	0.169197	15.0178	0.84722	0.951595	0.0720039	0.0331665
PMM1	HUMAN|Q92871	G6374_AMO1_vs_G2642_AMO1	-0.0280852	0.14306	15.0178	0.846994	0.951532	0.0721198	0.0280852
DALD3	HUMAN|Q5D0E6	G6374_AMO1_vs_G2642_AMO1	-0.012487	0.0635495	15.0178	0.846859	0.951494	0.0721891	0.012487
RFC2	HUMAN|P35250	G6374_AMO1_vs_G2642_AMO1	-0.0140353	0.0713043	15.0178	0.846595	0.95131	0.0723245	0.0140353
SETD7	HUMAN|Q8WTS6	G6374_AMO1_vs_G2642_AMO1	-0.0190272	0.0966207	15.0178	0.846525	0.95131	0.0723601	0.0190272
TMM94	HUMAN|Q12767	G6374_AMO1_vs_G2642_AMO1	0.041414	0.210235	15.0178	0.846477	0.95131	0.0723846	0.041414
NUDT5	HUMAN|Q9UKK9	G6374_AMO1_vs_G2642_AMO1	-0.0159474	0.080947	15.0178	0.846461	0.95131	0.0723931	0.0159474
DDX23	HUMAN|Q9BUQ8	G6374_AMO1_vs_G2642_AMO1	-0.0142224	0.0721158	15.0178	0.846303	0.95131	0.072474	0.0142224
VP33B	HUMAN|Q9H267	G6374_AMO1_vs_G2642_AMO1	0.0120456	0.0610564	15.0178	0.846248	0.95131	0.0725023	0.0120456
ZBED5	HUMAN|Q49AG3	G6374_AMO1_vs_G2642_AMO1	-0.0191627	0.0970765	15.0178	0.846163	0.95131	0.0725459	0.0191627
SAC31	HUMAN|A6NKF1	G6374_AMO1_vs_G2642_AMO1	-0.0171059	0.0866247	15.0178	0.846107	0.95131	0.0725748	0.0171059
ZN229	HUMAN|Q9UJW7	G6374_AMO1_vs_G2642_AMO1	-0.0182868	0.0925819	15.0178	0.846069	0.95131	0.0725942	0.0182868
PEG3	HUMAN|Q9GZU2	G6374_AMO1_vs_G2642_AMO1	0.0389379	0.197074	15.0178	0.846022	0.95131	0.0726181	0.0389379
B3GT6	HUMAN|Q96L58	G6374_AMO1_vs_G2642_AMO1	-0.0351039	0.177595	15.0178	0.84596	0.95131	0.0726503	0.0351039
DGKH	HUMAN|Q86XP1	G6374_AMO1_vs_G2642_AMO1	0.0222554	0.112483	15.0178	0.845811	0.95131	0.0727266	0.0222554
ELK3	HUMAN|P41970	G6374_AMO1_vs_G2642_AMO1	-0.0409643	0.206843	15.0178	0.845666	0.95131	0.0728014	0.0409643
TM39A	HUMAN|Q9NV64	G6374_AMO1_vs_G2642_AMO1	-0.0275556	0.139112	15.0178	0.845637	0.95131	0.072816	0.0275556
FYN	HUMAN|P06241-2	G6374_AMO1_vs_G2642_AMO1	0.0245542	0.123804	15.0178	0.845446	0.95131	0.072914	0.0245542
PEX1	HUMAN|O43933	G6374_AMO1_vs_G2642_AMO1	0.0128507	0.0647661	15.0178	0.84538	0.95131	0.0729482	0.0128507
CHAP1	HUMAN|Q96JM3	G6374_AMO1_vs_G2642_AMO1	0.0158067	0.0795491	15.0178	0.845159	0.95131	0.0730615	0.0158067
PPOX	HUMAN|P50336	G6374_AMO1_vs_G2642_AMO1	0.0388522	0.194701	15.0178	0.844511	0.950894	0.0733945	0.0388522
RL7	HUMAN|P18124	G6374_AMO1_vs_G2642_AMO1	-0.018074	0.0905736	15.0178	0.844509	0.950894	0.0733956	0.018074
KAT2A	HUMAN|Q92830	G6374_AMO1_vs_G2642_AMO1	-0.0121987	0.0609196	15.0178	0.843977	0.950518	0.0736696	0.0121987
CHMP3	HUMAN|Q9Y3E7	G6374_AMO1_vs_G2642_AMO1	-0.0146011	0.0729158	15.0178	0.843974	0.950518	0.0736709	0.0146011
FRG1	HUMAN|Q14331	G6374_AMO1_vs_G2642_AMO1	0.0294621	0.147095	15.0178	0.843939	0.950518	0.073689	0.0294621
RAB31	HUMAN|Q13636	G6374_AMO1_vs_G2642_AMO1	0.0193799	0.0966554	15.0178	0.843776	0.950518	0.0737729	0.0193799
BEX5	HUMAN|Q5H9J7	G6374_AMO1_vs_G2642_AMO1	-0.0472423	0.232875	9.0178	0.843744	0.950518	0.0737895	0.0472423
RL12	HUMAN|P30050	G6374_AMO1_vs_G2642_AMO1	0.0138791	0.0691586	15.0178	0.843638	0.950518	0.073844	0.0138791
PRDX4	HUMAN|Q13162	G6374_AMO1_vs_G2642_AMO1	0.0510618	0.254014	15.0178	0.84338	0.950518	0.0739765	0.0510618
UBE2N	HUMAN|P61088	G6374_AMO1_vs_G2642_AMO1	0.045367	0.225516	15.0178	0.843265	0.950511	0.074036	0.045367
JADE3	HUMAN|Q92613	G6374_AMO1_vs_G2642_AMO1	0.0255721	0.127029	15.0178	0.843158	0.950503	0.0740912	0.0255721
IP3KC	HUMAN|Q96DU7	G6374_AMO1_vs_G2642_AMO1	-0.0504358	0.250429	15.0178	0.84309	0.950503	0.074126	0.0504358
PHF14	HUMAN|O94880	G6374_AMO1_vs_G2642_AMO1	-0.016831	0.0835475	15.0178	0.843047	0.950503	0.0741483	0.016831
PRP8	HUMAN|Q6P2Q9	G6374_AMO1_vs_G2642_AMO1	-0.014325	0.0709603	15.0178	0.842724	0.950355	0.0743144	0.014325
GBG7	HUMAN|O60262	G6374_AMO1_vs_G2642_AMO1	0.0210583	0.104254	15.0178	0.842636	0.950355	0.07436	0.0210583
TYW1	HUMAN|Q9NV66	G6374_AMO1_vs_G2642_AMO1	0.0170737	0.0844904	15.0178	0.842567	0.950355	0.0743956	0.0170737
H1BP3	HUMAN|Q53T59	G6374_AMO1_vs_G2642_AMO1	0.0175514	0.0867226	15.0178	0.842331	0.950253	0.0745171	0.0175514
CO4A4	HUMAN|P53420	G6374_AMO1_vs_G2642_AMO1	0.0238799	0.117708	15.0178	0.841957	0.949944	0.0747102	0.0238799
ZFY21	HUMAN|Q9BQ24	G6374_AMO1_vs_G2642_AMO1	0.0140294	0.0691264	15.0178	0.841896	0.949944	0.0747415	0.0140294
PDRG1	HUMAN|Q9NUG6	G6374_AMO1_vs_G2642_AMO1	0.0139352	0.0684903	15.0178	0.841505	0.949661	0.0749433	0.0139352
PDCD7	HUMAN|Q8N8D1	G6374_AMO1_vs_G2642_AMO1	0.0219978	0.108068	15.0178	0.841433	0.949661	0.0749804	0.0219978
KS6A5	HUMAN|O75582	G6374_AMO1_vs_G2642_AMO1	-0.0123478	0.0606595	15.0178	0.84143	0.949661	0.0749818	0.0123478
RT21	HUMAN|P82921	G6374_AMO1_vs_G2642_AMO1	-0.0190484	0.0935563	15.0178	0.841397	0.949661	0.0749993	0.0190484
SYIM	HUMAN|Q9NSE4	G6374_AMO1_vs_G2642_AMO1	0.0202581	0.099154	15.0178	0.840855	0.949381	0.075279	0.0202581
LV861	HUMAN|A0A075B6I0	G6374_AMO1_vs_G2642_AMO1	0.0198838	0.097305	15.0178	0.840827	0.949381	0.0752933	0.0198838
KRR1	HUMAN|Q13601	G6374_AMO1_vs_G2642_AMO1	0.0240376	0.117548	15.0178	0.840715	0.949381	0.0753511	0.0240376
PLP2	HUMAN|Q04941	G6374_AMO1_vs_G2642_AMO1	-0.0383235	0.187024	15.0178	0.840392	0.9492	0.075518	0.0383235
KCRS	HUMAN|P17540	G6374_AMO1_vs_G2642_AMO1	-0.0269222	0.130445	11.0178	0.840253	0.949156	0.0755898	0.0269222
ZN593	HUMAN|O00488	G6374_AMO1_vs_G2642_AMO1	0.0136836	0.0667063	15.0178	0.840223	0.949156	0.0756053	0.0136836
ZNF34	HUMAN|Q8IZ26	G6374_AMO1_vs_G2642_AMO1	0.0478989	0.233196	15.0178	0.840016	0.949116	0.0757123	0.0478989
ELMO1	HUMAN|Q92556	G6374_AMO1_vs_G2642_AMO1	0.0124155	0.0604138	15.0178	0.839935	0.949116	0.0757543	0.0124155
RP25L	HUMAN|Q8N5L8	G6374_AMO1_vs_G2642_AMO1	-0.0466513	0.226778	15.0178	0.839777	0.949073	0.0758359	0.0466513
CSR2B	HUMAN|Q9H8E8	G6374_AMO1_vs_G2642_AMO1	0.0309738	0.150331	15.0178	0.839528	0.948905	0.0759646	0.0309738
PARK7	HUMAN|Q99497	G6374_AMO1_vs_G2642_AMO1	0.0205108	0.0994897	15.0178	0.839435	0.948905	0.0760131	0.0205108
EGLN1	HUMAN|Q9GZT9	G6374_AMO1_vs_G2642_AMO1	0.0159018	0.0770211	15.0178	0.839205	0.948767	0.076132	0.0159018
MBD2	HUMAN|Q9UBB5	G6374_AMO1_vs_G2642_AMO1	-0.0130838	0.0633517	15.0178	0.839154	0.948767	0.0761585	0.0130838
SENP7	HUMAN|Q9BQF6	G6374_AMO1_vs_G2642_AMO1	0.017292	0.0836552	15.0178	0.839016	0.948767	0.0762296	0.017292
AAPK1	HUMAN|Q13131	G6374_AMO1_vs_G2642_AMO1	-0.0118249	0.0571317	15.0178	0.838809	0.94866	0.0763369	0.0118249
OSBL3	HUMAN|Q9H4L5	G6374_AMO1_vs_G2642_AMO1	0.0119324	0.0575882	15.0178	0.838635	0.948577	0.0764268	0.0119324
CACB3	HUMAN|P54284	G6374_AMO1_vs_G2642_AMO1	0.0272214	0.131341	15.0178	0.838592	0.948577	0.0764491	0.0272214
ZN655	HUMAN|Q8N720-2	G6374_AMO1_vs_G2642_AMO1	0.0324993	0.156529	15.0178	0.838311	0.948438	0.0765949	0.0324993
RA51B	HUMAN|O15315	G6374_AMO1_vs_G2642_AMO1	0.0403966	0.194493	15.0178	0.838252	0.948438	0.0766253	0.0403966
IPO5	HUMAN|O00410	G6374_AMO1_vs_G2642_AMO1	0.0142246	0.0684467	15.0178	0.838161	0.948438	0.0766725	0.0142246
RUVB2	HUMAN|Q9Y230	G6374_AMO1_vs_G2642_AMO1	0.0187755	0.0902704	15.0178	0.83803	0.948438	0.0767406	0.0187755
ERO1B	HUMAN|Q86YB8	G6374_AMO1_vs_G2642_AMO1	0.0201454	0.0966896	15.0178	0.837754	0.948263	0.0768834	0.0201454
SIA4B	HUMAN|Q16842	G6374_AMO1_vs_G2642_AMO1	0.0490959	0.235436	15.0178	0.837616	0.94822	0.0769551	0.0490959
RS13	HUMAN|P62277	G6374_AMO1_vs_G2642_AMO1	0.0308772	0.148044	15.0178	0.837588	0.94822	0.0769695	0.0308772
GLYR1	HUMAN|Q49A26	G6374_AMO1_vs_G2642_AMO1	-0.0124073	0.0594662	15.0178	0.837529	0.94822	0.0770001	0.0124073
DAPK3	HUMAN|O43293	G6374_AMO1_vs_G2642_AMO1	0.0161345	0.0773275	15.0178	0.837524	0.94822	0.0770028	0.0161345
PSMG1	HUMAN|O95456	G6374_AMO1_vs_G2642_AMO1	0.0183627	0.0879505	15.0178	0.837422	0.94822	0.0770556	0.0183627
SETLP	HUMAN|P0DME0	G6374_AMO1_vs_G2642_AMO1	-0.0183416	0.0878109	15.0178	0.837352	0.94822	0.0770921	0.0183416
CCNL2	HUMAN|Q96S94	G6374_AMO1_vs_G2642_AMO1	0.0264145	0.126406	15.0178	0.837283	0.94822	0.0771278	0.0264145
ACSF2	HUMAN|Q96CM8	G6374_AMO1_vs_G2642_AMO1	0.0148059	0.070822	15.0178	0.837212	0.94822	0.0771645	0.0148059
ASPP2	HUMAN|Q13625	G6374_AMO1_vs_G2642_AMO1	0.025216	0.120465	15.0178	0.83701	0.94822	0.0772694	0.025216
JAK2	HUMAN|O60674	G6374_AMO1_vs_G2642_AMO1	0.0333989	0.159442	15.0178	0.836893	0.94822	0.0773299	0.0333989
GGH	HUMAN|Q92820	G6374_AMO1_vs_G2642_AMO1	0.0267751	0.127772	15.0178	0.836832	0.94822	0.0773619	0.0267751
COG5	HUMAN|Q9UP83	G6374_AMO1_vs_G2642_AMO1	0.0124045	0.0591876	15.0178	0.836813	0.94822	0.0773715	0.0124045
SPB9	HUMAN|P50453	G6374_AMO1_vs_G2642_AMO1	-0.0238465	0.112274	9.0178	0.836522	0.94822	0.0775229	0.0238465
TRNT1	HUMAN|Q96Q11	G6374_AMO1_vs_G2642_AMO1	0.011811	0.0562396	15.0178	0.83648	0.94822	0.0775442	0.011811
RUSF1	HUMAN|Q96GQ5	G6374_AMO1_vs_G2642_AMO1	0.0215151	0.102243	15.0178	0.836159	0.948163	0.0777111	0.0215151
ACS2L	HUMAN|Q9NUB1	G6374_AMO1_vs_G2642_AMO1	0.0168591	0.0800798	15.0178	0.836085	0.948163	0.0777494	0.0168591
SETX	HUMAN|Q7Z333	G6374_AMO1_vs_G2642_AMO1	0.012916	0.0612795	15.0178	0.835898	0.948094	0.0778467	0.012916
TIM10	HUMAN|P62072	G6374_AMO1_vs_G2642_AMO1	0.0164725	0.0779288	15.0178	0.835434	0.947682	0.078088	0.0164725
KLC2	HUMAN|Q9H0B6	G6374_AMO1_vs_G2642_AMO1	0.0145859	0.068934	15.0178	0.83527	0.94761	0.0781729	0.0145859
FINC	HUMAN|P02751	G6374_AMO1_vs_G2642_AMO1	-0.039395	0.186137	15.0178	0.835229	0.94761	0.0781944	0.039395
DDX28	HUMAN|Q9NUL7	G6374_AMO1_vs_G2642_AMO1	-0.0279689	0.132142	15.0178	0.83522	0.94761	0.0781993	0.0279689
MEF2D	HUMAN|Q14814-4	G6374_AMO1_vs_G2642_AMO1	-0.0255746	0.120548	15.0178	0.834841	0.947464	0.0783964	0.0255746
DLG3	HUMAN|Q92796	G6374_AMO1_vs_G2642_AMO1	0.0240766	0.113461	15.0178	0.834804	0.947464	0.0784157	0.0240766
TMM33	HUMAN|P57088	G6374_AMO1_vs_G2642_AMO1	-0.0294912	0.13882	15.0178	0.834619	0.94744	0.0785119	0.0294912
ZN468	HUMAN|Q5VIY5	G6374_AMO1_vs_G2642_AMO1	-0.020598	0.0967907	15.0178	0.834337	0.947235	0.0786584	0.020598
GDIR2	HUMAN|P52566	G6374_AMO1_vs_G2642_AMO1	-0.0378341	0.177586	15.0178	0.834155	0.947142	0.078753	0.0378341
KICS2	HUMAN|Q96MD2	G6374_AMO1_vs_G2642_AMO1	0.0172251	0.0807631	15.0178	0.833977	0.947054	0.0788458	0.0172251
XPO4	HUMAN|Q9C0E2	G6374_AMO1_vs_G2642_AMO1	0.0280571	0.131466	15.0178	0.833872	0.947048	0.0789008	0.0280571
RL13A	HUMAN|P40429	G6374_AMO1_vs_G2642_AMO1	0.0297626	0.139429	15.0178	0.833839	0.947048	0.0789179	0.0297626
SESN1	HUMAN|Q9Y6P5	G6374_AMO1_vs_G2642_AMO1	-0.0155592	0.0727794	15.0178	0.833589	0.946955	0.0790479	0.0155592
PCF11	HUMAN|O94913	G6374_AMO1_vs_G2642_AMO1	0.0160137	0.0748508	15.0178	0.83347	0.946934	0.07911	0.0160137
USP9X	HUMAN|Q93008	G6374_AMO1_vs_G2642_AMO1	-0.0162338	0.0757846	15.0178	0.833265	0.946814	0.079217	0.0162338
DCAF6	HUMAN|Q58WW2	G6374_AMO1_vs_G2642_AMO1	0.0258209	0.120453	15.0178	0.833146	0.946793	0.079279	0.0258209
WASF1	HUMAN|Q92558	G6374_AMO1_vs_G2642_AMO1	-0.0184124	0.0858311	15.0178	0.833028	0.946773	0.0793403	0.0184124
ZNF22	HUMAN|P17026	G6374_AMO1_vs_G2642_AMO1	-0.016943	0.0788709	15.0178	0.832797	0.946625	0.0794606	0.016943
GLE1	HUMAN|Q53GS7	G6374_AMO1_vs_G2642_AMO1	-0.0151705	0.0704246	15.0178	0.832343	0.946222	0.0796979	0.0151705
MCM9	HUMAN|Q9NXL9	G6374_AMO1_vs_G2642_AMO1	-0.0411137	0.190825	15.0178	0.832313	0.946222	0.0797132	0.0411137
CABL1	HUMAN|Q8TDN4	G6374_AMO1_vs_G2642_AMO1	-0.0545517	0.250996	10.0178	0.832306	0.946222	0.0797172	0.0545517
HMGX3	HUMAN|Q12766	G6374_AMO1_vs_G2642_AMO1	-0.101048	0.468963	15.0178	0.8323	0.946222	0.0797203	0.101048
RHG30	HUMAN|Q7Z6I6	G6374_AMO1_vs_G2642_AMO1	0.010986	0.0509686	15.0178	0.832243	0.946222	0.0797497	0.010986
PACN2	HUMAN|Q9UNF0	G6374_AMO1_vs_G2642_AMO1	0.0216337	0.100254	15.0178	0.832055	0.946222	0.0798478	0.0216337
ZN653	HUMAN|Q96CK0	G6374_AMO1_vs_G2642_AMO1	-0.0211825	0.0981274	15.0178	0.831996	0.946222	0.0798789	0.0211825
KLF13	HUMAN|Q9Y2Y9	G6374_AMO1_vs_G2642_AMO1	0.0194784	0.0901753	15.0178	0.83189	0.946222	0.0799343	0.0194784
VCIP1	HUMAN|Q96JH7	G6374_AMO1_vs_G2642_AMO1	0.022377	0.10353	15.0178	0.831787	0.946222	0.0799878	0.022377
A20A1	HUMAN|Q5TYW2	G6374_AMO1_vs_G2642_AMO1	0.0191984	0.0886172	15.0178	0.831401	0.946177	0.0801894	0.0191984
CSKP	HUMAN|O14936	G6374_AMO1_vs_G2642_AMO1	-0.0160879	0.0741566	15.0178	0.831171	0.94603	0.0803094	0.0160879
HINT2	HUMAN|Q9BX68	G6374_AMO1_vs_G2642_AMO1	0.0155958	0.0718225	15.0178	0.831019	0.945971	0.0803889	0.0155958
BUB1B	HUMAN|O60566	G6374_AMO1_vs_G2642_AMO1	-0.0164982	0.0758521	15.0178	0.830743	0.94577	0.0805335	0.0164982
OSB10	HUMAN|Q9BXB5	G6374_AMO1_vs_G2642_AMO1	-0.0202693	0.0931696	15.0178	0.830706	0.94577	0.0805529	0.0202693
SL9A6	HUMAN|Q92581-2	G6374_AMO1_vs_G2642_AMO1	-0.0393273	0.180745	15.0178	0.830681	0.94577	0.0805655	0.0393273
SIN3A	HUMAN|Q96ST3	G6374_AMO1_vs_G2642_AMO1	0.029674	0.136301	15.0178	0.830585	0.94577	0.0806158	0.029674
TGON2	HUMAN|O43493	G6374_AMO1_vs_G2642_AMO1	0.0279012	0.128149	15.0178	0.830575	0.94577	0.0806214	0.0279012
RNPL1	HUMAN|Q9HAU8	G6374_AMO1_vs_G2642_AMO1	-0.0222249	0.10175	15.0178	0.830038	0.945538	0.080902	0.0222249
COF1	HUMAN|P23528	G6374_AMO1_vs_G2642_AMO1	-0.0253819	0.116092	15.0178	0.829877	0.945469	0.0809863	0.0253819
ZO3	HUMAN|O95049-4	G6374_AMO1_vs_G2642_AMO1	0.047164	0.215597	15.0178	0.829782	0.945469	0.0810359	0.047164
F161A	HUMAN|Q3B820	G6374_AMO1_vs_G2642_AMO1	-0.0231467	0.105788	15.0178	0.829749	0.945469	0.0810533	0.0231467
IPP2	HUMAN|P41236	G6374_AMO1_vs_G2642_AMO1	-0.0291138	0.132968	15.0178	0.829634	0.945469	0.0811136	0.0291138
GABT	HUMAN|P80404	G6374_AMO1_vs_G2642_AMO1	0.0190937	0.0869811	15.0178	0.829204	0.945159	0.0813385	0.0190937
MON1B	HUMAN|Q7L1V2	G6374_AMO1_vs_G2642_AMO1	-0.0181612	0.0827247	15.0178	0.829187	0.945159	0.0813475	0.0181612
LBR	HUMAN|Q14739	G6374_AMO1_vs_G2642_AMO1	-0.03676	0.166907	15.0178	0.828648	0.944753	0.0816297	0.03676
CLP1	HUMAN|Q92989	G6374_AMO1_vs_G2642_AMO1	-0.0168081	0.0761814	15.0178	0.82835	0.944527	0.0817862	0.0168081
MYO5B	HUMAN|Q9ULV0	G6374_AMO1_vs_G2642_AMO1	0.0211618	0.0957616	15.0178	0.828081	0.944335	0.081927	0.0211618
RUFY2	HUMAN|Q8WXA3	G6374_AMO1_vs_G2642_AMO1	0.0183123	0.0827821	15.0178	0.827908	0.944251	0.082018	0.0183123
SUV91	HUMAN|O43463	G6374_AMO1_vs_G2642_AMO1	0.0123974	0.0560278	15.0178	0.827861	0.944251	0.0820425	0.0123974
PURA2	HUMAN|P30520	G6374_AMO1_vs_G2642_AMO1	-0.020166	0.0911338	15.0178	0.827856	0.944251	0.0820453	0.020166
THG1	HUMAN|Q9NWX6	G6374_AMO1_vs_G2642_AMO1	0.0146329	0.0659603	15.0178	0.827424	0.944042	0.0822718	0.0146329
H2AY	HUMAN|O75367	G6374_AMO1_vs_G2642_AMO1	0.0163005	0.0733866	15.0178	0.827214	0.943916	0.0823822	0.0163005
SBP2L	HUMAN|Q93073	G6374_AMO1_vs_G2642_AMO1	0.021075	0.0946043	15.0178	0.826716	0.943462	0.0826435	0.021075
ACTN1	HUMAN|P12814	G6374_AMO1_vs_G2642_AMO1	-0.0135186	0.0606117	15.0178	0.826513	0.943344	0.0827503	0.0135186
SRBP1	HUMAN|P36956	G6374_AMO1_vs_G2642_AMO1	0.0245162	0.10975	15.0178	0.826247	0.943155	0.0828899	0.0245162
NOVA2	HUMAN|Q9UNW9	G6374_AMO1_vs_G2642_AMO1	0.0260461	0.11658	15.0178	0.826221	0.943155	0.0829036	0.0260461
TM181	HUMAN|Q9P2C4	G6374_AMO1_vs_G2642_AMO1	0.0265507	0.118784	15.0178	0.826142	0.943155	0.0829454	0.0265507
CK5P1	HUMAN|Q96SZ6	G6374_AMO1_vs_G2642_AMO1	-0.0211434	0.0945874	15.0178	0.826133	0.943155	0.08295	0.0211434
CSTF2	HUMAN|P33240	G6374_AMO1_vs_G2642_AMO1	-0.013521	0.0604779	15.0178	0.826105	0.943155	0.0829645	0.013521
RL18	HUMAN|Q07020	G6374_AMO1_vs_G2642_AMO1	-0.014784	0.0661017	15.0178	0.826039	0.943155	0.0829995	0.014784
T120B	HUMAN|A0PK00	G6374_AMO1_vs_G2642_AMO1	-0.0430164	0.191675	15.0178	0.825453	0.942932	0.0833077	0.0430164
REXO4	HUMAN|Q9GZR2	G6374_AMO1_vs_G2642_AMO1	-0.0250608	0.111624	15.0178	0.825387	0.942932	0.0833425	0.0250608
BTNL3	HUMAN|Q6UXE8	G6374_AMO1_vs_G2642_AMO1	0.0254765	0.11346	15.0178	0.825363	0.942932	0.0833551	0.0254765
PXK	HUMAN|Q7Z7A4	G6374_AMO1_vs_G2642_AMO1	-0.0174366	0.0775739	15.0178	0.825184	0.942932	0.083449	0.0174366
HUWE1	HUMAN|Q7Z6Z7	G6374_AMO1_vs_G2642_AMO1	-0.0144705	0.0643233	15.0178	0.825039	0.942916	0.0835255	0.0144705
LIPA4	HUMAN|O75335	G6374_AMO1_vs_G2642_AMO1	0.0300269	0.133469	15.0178	0.825034	0.942916	0.0835284	0.0300269
BIEA	HUMAN|P53004	G6374_AMO1_vs_G2642_AMO1	0.0213936	0.0949284	15.0178	0.824733	0.942794	0.0836867	0.0213936
MYH14	HUMAN|Q7Z406	G6374_AMO1_vs_G2642_AMO1	0.0680289	0.301773	15.0178	0.824683	0.942794	0.0837129	0.0680289
GYS1	HUMAN|P13807	G6374_AMO1_vs_G2642_AMO1	0.0149915	0.0664957	15.0178	0.824668	0.942794	0.0837209	0.0149915
ESF1	HUMAN|Q9H501	G6374_AMO1_vs_G2642_AMO1	0.0276382	0.122352	15.0178	0.824331	0.942678	0.0838983	0.0276382
M18BP	HUMAN|Q6P0N0	G6374_AMO1_vs_G2642_AMO1	0.0171864	0.0758058	15.0178	0.823701	0.942072	0.0842302	0.0171864
PREX1	HUMAN|Q8TCU6	G6374_AMO1_vs_G2642_AMO1	-0.0192936	0.085084	15.0178	0.823669	0.942072	0.0842475	0.0192936
FIBA	HUMAN|P02671	G6374_AMO1_vs_G2642_AMO1	-0.282885	1.24692	15.0178	0.823586	0.942072	0.0842911	0.282885
RAD51	HUMAN|Q06609	G6374_AMO1_vs_G2642_AMO1	0.018738	0.0824668	15.0178	0.823318	0.941975	0.0844325	0.018738
TRA2B	HUMAN|P62995	G6374_AMO1_vs_G2642_AMO1	0.0205439	0.0902215	15.0178	0.822947	0.941665	0.0846282	0.0205439
EFCB6	HUMAN|Q5THR3	G6374_AMO1_vs_G2642_AMO1	0.0718748	0.315601	15.0178	0.82292	0.941665	0.0846422	0.0718748
BOP1	HUMAN|Q14137	G6374_AMO1_vs_G2642_AMO1	-0.0141771	0.0622245	15.0178	0.822845	0.941665	0.0846821	0.0141771
LIPS	HUMAN|Q05469	G6374_AMO1_vs_G2642_AMO1	0.0182597	0.0801093	15.0178	0.822771	0.941665	0.0847211	0.0182597
ANM1	HUMAN|Q99873	G6374_AMO1_vs_G2642_AMO1	-0.0181628	0.0796709	15.0178	0.822742	0.941665	0.0847362	0.0181628
FXR2	HUMAN|P51116	G6374_AMO1_vs_G2642_AMO1	0.0152235	0.066765	15.0178	0.82271	0.941665	0.0847535	0.0152235
TWF1	HUMAN|Q12792	G6374_AMO1_vs_G2642_AMO1	-0.0185421	0.0812772	15.0178	0.822619	0.941665	0.0848013	0.0185421
MED9	HUMAN|Q9NWA0	G6374_AMO1_vs_G2642_AMO1	-0.0126617	0.0554729	15.0178	0.82253	0.941665	0.0848481	0.0126617
MEF2A	HUMAN|Q02078-2	G6374_AMO1_vs_G2642_AMO1	0.0367589	0.160862	15.0178	0.82233	0.941665	0.0849537	0.0367589
RIC1	HUMAN|Q4ADV7	G6374_AMO1_vs_G2642_AMO1	0.0160323	0.0701224	15.0178	0.822238	0.941665	0.0850025	0.0160323
PRS4	HUMAN|P62191	G6374_AMO1_vs_G2642_AMO1	-0.0269068	0.117487	15.0178	0.821944	0.941659	0.0851579	0.0269068
PIN1	HUMAN|Q13526	G6374_AMO1_vs_G2642_AMO1	-0.0229742	0.10027	15.0178	0.821864	0.941659	0.0852001	0.0229742
PDGFB	HUMAN|P01127	G6374_AMO1_vs_G2642_AMO1	-0.0467391	0.203493	14.0178	0.821655	0.941556	0.0853106	0.0467391
PARG	HUMAN|Q86W56	G6374_AMO1_vs_G2642_AMO1	-0.0175972	0.0767009	15.0178	0.821633	0.941556	0.0853224	0.0175972
IF2G	HUMAN|P41091	G6374_AMO1_vs_G2642_AMO1	0.015519	0.0676417	15.0178	0.82163	0.941556	0.0853235	0.015519
CPLX1	HUMAN|O14810	G6374_AMO1_vs_G2642_AMO1	0.0512368	0.223192	15.0178	0.821528	0.941556	0.0853777	0.0512368
LAR4B	HUMAN|Q92615	G6374_AMO1_vs_G2642_AMO1	0.0221341	0.0964129	15.0178	0.821519	0.941556	0.0853825	0.0221341
NDRG2	HUMAN|Q9UN36-2	G6374_AMO1_vs_G2642_AMO1	-0.0255765	0.111176	15.0178	0.821154	0.941554	0.0855754	0.0255765
CASD1	HUMAN|Q96PB1	G6374_AMO1_vs_G2642_AMO1	0.050001	0.217318	15.0178	0.821133	0.941554	0.0855866	0.050001
DECR	HUMAN|Q16698	G6374_AMO1_vs_G2642_AMO1	-0.0249082	0.108054	15.0178	0.820802	0.941379	0.0857618	0.0249082
FIZ1	HUMAN|Q96SL8	G6374_AMO1_vs_G2642_AMO1	-0.0305419	0.132375	15.0178	0.820644	0.941313	0.085845	0.0305419
CALR	HUMAN|P27797	G6374_AMO1_vs_G2642_AMO1	-0.0204547	0.0886183	15.0178	0.820571	0.941313	0.0858839	0.0204547
MBIP1	HUMAN|Q9NS73	G6374_AMO1_vs_G2642_AMO1	-0.0149533	0.064732	15.0178	0.82043	0.941295	0.0859585	0.0149533
TT39A	HUMAN|Q5SRH9	G6374_AMO1_vs_G2642_AMO1	-0.0456233	0.197455	15.0178	0.820389	0.941295	0.0859801	0.0456233
NAA40	HUMAN|Q86UY6	G6374_AMO1_vs_G2642_AMO1	-0.0197972	0.0855076	15.0178	0.820032	0.941067	0.0861694	0.0197972
CCL5	HUMAN|P13501	G6374_AMO1_vs_G2642_AMO1	-0.0438468	0.189278	15.0178	0.819934	0.941067	0.0862211	0.0438468
ZNF48	HUMAN|Q96MX3	G6374_AMO1_vs_G2642_AMO1	0.0167599	0.0723398	15.0178	0.819912	0.941067	0.0862328	0.0167599
BORC7	HUMAN|Q96B45	G6374_AMO1_vs_G2642_AMO1	-0.0147042	0.0632988	15.0178	0.819442	0.940734	0.0864816	0.0147042
HMGB3	HUMAN|O15347	G6374_AMO1_vs_G2642_AMO1	-0.0317804	0.136754	15.0178	0.819371	0.940734	0.0865193	0.0317804
IFG15	HUMAN|Q9H496	G6374_AMO1_vs_G2642_AMO1	0.0429658	0.184877	15.0178	0.819363	0.940734	0.0865235	0.0429658
RHG23	HUMAN|Q9P227	G6374_AMO1_vs_G2642_AMO1	-0.0185315	0.0793653	15.0178	0.818529	0.940028	0.0869661	0.0185315
ACADS	HUMAN|P16219	G6374_AMO1_vs_G2642_AMO1	-0.0197448	0.0845288	15.0178	0.81846	0.940028	0.0870026	0.0197448
MGST1	HUMAN|P10620	G6374_AMO1_vs_G2642_AMO1	0.149839	0.640083	15.0178	0.818074	0.939735	0.0872073	0.149839
NDUB2	HUMAN|O95178	G6374_AMO1_vs_G2642_AMO1	0.0491932	0.209959	15.0178	0.817917	0.939669	0.0872906	0.0491932
ECHB	HUMAN|P55084	G6374_AMO1_vs_G2642_AMO1	0.0246791	0.10532	15.0178	0.817899	0.939669	0.0873006	0.0246791
SYNE3	HUMAN|Q6ZMZ3-2	G6374_AMO1_vs_G2642_AMO1	0.0291239	0.124278	15.0178	0.817882	0.939669	0.0873094	0.0291239
RBGPR	HUMAN|Q9H2M9	G6374_AMO1_vs_G2642_AMO1	0.0167973	0.0716108	15.0178	0.817715	0.939669	0.0873979	0.0167973
ZEP3	HUMAN|Q5T1R4	G6374_AMO1_vs_G2642_AMO1	0.0207078	0.0881036	15.0178	0.817353	0.939478	0.0875904	0.0207078
KDIS	HUMAN|Q9ULH0-4	G6374_AMO1_vs_G2642_AMO1	0.0235531	0.100208	15.0178	0.817351	0.939478	0.0875915	0.0235531
KITM	HUMAN|O00142	G6374_AMO1_vs_G2642_AMO1	0.0229942	0.0978196	15.0178	0.817332	0.939478	0.0876017	0.0229942
API5	HUMAN|Q9BZZ5-1	G6374_AMO1_vs_G2642_AMO1	0.0336463	0.143119	15.0178	0.817312	0.939478	0.0876122	0.0336463
FA98A	HUMAN|Q8NCA5	G6374_AMO1_vs_G2642_AMO1	-0.0261995	0.11129	15.0178	0.817066	0.939478	0.0877428	0.0261995
MIS12	HUMAN|Q9H081	G6374_AMO1_vs_G2642_AMO1	-0.0244665	0.103788	15.0178	0.816822	0.93944	0.0878725	0.0244665
RCN2	HUMAN|Q14257	G6374_AMO1_vs_G2642_AMO1	0.0206015	0.0872992	15.0178	0.816631	0.939335	0.0879741	0.0206015
SLN11	HUMAN|Q7Z7L1	G6374_AMO1_vs_G2642_AMO1	0.10414	0.440971	15.0178	0.816499	0.939298	0.0880442	0.10414
ETAA1	HUMAN|Q9NY74	G6374_AMO1_vs_G2642_AMO1	-0.0263101	0.11132	15.0178	0.816358	0.939249	0.0881196	0.0263101
COG2	HUMAN|Q14746	G6374_AMO1_vs_G2642_AMO1	-0.0127757	0.0539915	15.0178	0.816146	0.93912	0.0882321	0.0127757
KLD10	HUMAN|Q6PID8	G6374_AMO1_vs_G2642_AMO1	-0.0154794	0.0654133	15.0178	0.816133	0.93912	0.0882388	0.0154794
MP2K3	HUMAN|P46734	G6374_AMO1_vs_G2642_AMO1	-0.0169333	0.0715153	15.0178	0.816028	0.93912	0.0882949	0.0169333
PDIP3	HUMAN|Q9BY77-2	G6374_AMO1_vs_G2642_AMO1	0.0174117	0.0734929	15.0178	0.815923	0.93912	0.0883508	0.0174117
STML1	HUMAN|Q9UBI4	G6374_AMO1_vs_G2642_AMO1	-0.0475032	0.200503	15.0178	0.815921	0.93912	0.0883521	0.0475032
RBM5	HUMAN|P52756	G6374_AMO1_vs_G2642_AMO1	-0.0243264	0.10266	15.0178	0.815888	0.93912	0.0883692	0.0243264
ZN845	HUMAN|Q96IR2	G6374_AMO1_vs_G2642_AMO1	-0.0407694	0.171913	15.0178	0.815743	0.93912	0.0884464	0.0407694
ZN608	HUMAN|Q9ULD9	G6374_AMO1_vs_G2642_AMO1	0.0427981	0.179763	15.0178	0.815036	0.938644	0.0888231	0.0427981
DPCD	HUMAN|Q9BVM2	G6374_AMO1_vs_G2642_AMO1	-0.0232344	0.0975465	15.0178	0.814954	0.938644	0.0888667	0.0232344
INT8	HUMAN|Q75QN2	G6374_AMO1_vs_G2642_AMO1	-0.0153134	0.0642592	15.0178	0.814864	0.938644	0.0889149	0.0153134
GCSP	HUMAN|P23378	G6374_AMO1_vs_G2642_AMO1	-0.0616567	0.258546	15.0178	0.814736	0.938642	0.0889829	0.0616567
TEFM	HUMAN|Q96QE5	G6374_AMO1_vs_G2642_AMO1	0.0250806	0.105083	15.0178	0.814584	0.938581	0.0890642	0.0250806
POGK	HUMAN|Q9P215	G6374_AMO1_vs_G2642_AMO1	-0.0376359	0.157249	15.0178	0.814079	0.938114	0.0893337	0.0376359
PPHLN	HUMAN|Q8NEY8	G6374_AMO1_vs_G2642_AMO1	0.0337829	0.141074	15.0178	0.813979	0.938114	0.0893867	0.0337829
ZDH21	HUMAN|Q8IVQ6	G6374_AMO1_vs_G2642_AMO1	0.0231363	0.0962248	15.0178	0.81324	0.937377	0.089781	0.0231363
TAF11	HUMAN|Q15544	G6374_AMO1_vs_G2642_AMO1	-0.0307948	0.128059	15.0178	0.813215	0.937377	0.0897945	0.0307948
HOOK3	HUMAN|Q86VS8	G6374_AMO1_vs_G2642_AMO1	0.024457	0.101478	15.0178	0.812809	0.937108	0.0900117	0.024457
TP4AP	HUMAN|Q8TEL6	G6374_AMO1_vs_G2642_AMO1	0.0298318	0.123686	15.0178	0.81267	0.937063	0.0900856	0.0298318
CENPQ	HUMAN|Q7L2Z9	G6374_AMO1_vs_G2642_AMO1	-0.0137095	0.0567824	15.0178	0.81248	0.936958	0.0901873	0.0137095
TNR1B	HUMAN|P20333	G6374_AMO1_vs_G2642_AMO1	0.0154478	0.0639669	15.0178	0.812436	0.936958	0.0902109	0.0154478
NU160	HUMAN|Q12769	G6374_AMO1_vs_G2642_AMO1	0.0227427	0.0941033	15.0178	0.812298	0.936958	0.0902845	0.0227427
RPA2	HUMAN|Q9H9Y6	G6374_AMO1_vs_G2642_AMO1	0.013785	0.0570261	15.0178	0.812258	0.936958	0.0903061	0.013785
MAP6	HUMAN|Q96JE9	G6374_AMO1_vs_G2642_AMO1	-0.0218519	0.0903699	15.0178	0.812202	0.936958	0.0903358	0.0218519
SNX27	HUMAN|Q96L92	G6374_AMO1_vs_G2642_AMO1	-0.0182895	0.0755587	15.0178	0.812011	0.936958	0.0904383	0.0182895
SETD5	HUMAN|Q9C0A6	G6374_AMO1_vs_G2642_AMO1	0.0205912	0.0850199	15.0178	0.811907	0.936958	0.0904939	0.0205912
WIZ	HUMAN|O95785-3	G6374_AMO1_vs_G2642_AMO1	-0.0200722	0.0828373	15.0178	0.811818	0.936958	0.0905411	0.0200722
RT4I1	HUMAN|Q8WWV3	G6374_AMO1_vs_G2642_AMO1	0.021012	0.0867028	15.0178	0.811791	0.936958	0.0905559	0.021012
ZBT34	HUMAN|Q8NCN2	G6374_AMO1_vs_G2642_AMO1	0.0219862	0.0906882	15.0178	0.811721	0.936958	0.0905933	0.0219862
EI2BE	HUMAN|Q13144	G6374_AMO1_vs_G2642_AMO1	0.0292133	0.120444	15.0178	0.811639	0.936958	0.0906374	0.0292133
ZN622	HUMAN|Q969S3	G6374_AMO1_vs_G2642_AMO1	-0.0559882	0.230834	15.0178	0.811637	0.936958	0.0906382	0.0559882
TMM19	HUMAN|Q96HH6	G6374_AMO1_vs_G2642_AMO1	-0.0297258	0.122527	15.0178	0.811592	0.936958	0.0906622	0.0297258
F10C1	HUMAN|Q70Z53	G6374_AMO1_vs_G2642_AMO1	-0.0222995	0.0918889	15.0178	0.811537	0.936958	0.0906915	0.0222995
PCBP4	HUMAN|P57723	G6374_AMO1_vs_G2642_AMO1	0.013423	0.0552991	15.0178	0.811495	0.936958	0.090714	0.013423
COX16	HUMAN|Q9P0S2	G6374_AMO1_vs_G2642_AMO1	0.0326405	0.13434	15.0178	0.811316	0.936958	0.0908098	0.0326405
GPAT3	HUMAN|Q53EU6	G6374_AMO1_vs_G2642_AMO1	0.0235842	0.0968736	15.0178	0.810948	0.936958	0.0910068	0.0235842
2025-09-06	HUMAN|Q14141	G6374_AMO1_vs_G2642_AMO1	-0.158017	0.647979	15.0178	0.810638	0.936779	0.0911731	0.158017
K2C79	HUMAN|Q5XKE5	G6374_AMO1_vs_G2642_AMO1	-0.0807357	0.331046	15.0178	0.810624	0.936779	0.0911807	0.0807357
EPN4	HUMAN|Q14677	G6374_AMO1_vs_G2642_AMO1	0.0238095	0.0974417	15.0178	0.81027	0.936583	0.0913704	0.0238095
NUDT8	HUMAN|Q8WV74	G6374_AMO1_vs_G2642_AMO1	-0.0237659	0.0970281	15.0178	0.809819	0.936177	0.091612	0.0237659
PLAP	HUMAN|Q9Y263	G6374_AMO1_vs_G2642_AMO1	-0.030936	0.126293	15.0178	0.809807	0.936177	0.0916185	0.030936
TFE2	HUMAN|P15923	G6374_AMO1_vs_G2642_AMO1	-0.0208811	0.0852156	15.0178	0.809743	0.936177	0.0916526	0.0208811
STAG2	HUMAN|Q8N3U4-2	G6374_AMO1_vs_G2642_AMO1	-0.0396966	0.161707	15.0178	0.809405	0.936042	0.0918342	0.0396966
LEG8	HUMAN|O00214	G6374_AMO1_vs_G2642_AMO1	0.0182396	0.0742485	15.0178	0.809274	0.936006	0.0919042	0.0182396
UBA3	HUMAN|Q8TBC4	G6374_AMO1_vs_G2642_AMO1	-0.0214711	0.0873958	15.0178	0.809259	0.936006	0.0919127	0.0214711
TSYL1	HUMAN|Q9H0U9	G6374_AMO1_vs_G2642_AMO1	-0.114634	0.466475	15.0178	0.809207	0.936006	0.0919406	0.114634
MFSD8	HUMAN|Q8NHS3	G6374_AMO1_vs_G2642_AMO1	-0.039146	0.15897	15.0178	0.808825	0.93583	0.0921453	0.039146
RNT2	HUMAN|O00584	G6374_AMO1_vs_G2642_AMO1	0.0175	0.0710011	15.0178	0.808652	0.935744	0.0922385	0.0175
STEA3	HUMAN|Q658P3	G6374_AMO1_vs_G2642_AMO1	0.031396	0.127198	15.0178	0.808384	0.935549	0.0923823	0.031396
SRGN	HUMAN|P10124	G6374_AMO1_vs_G2642_AMO1	-0.0216392	0.0876121	15.0178	0.808261	0.935522	0.0924482	0.0216392
NDUV2	HUMAN|P19404	G6374_AMO1_vs_G2642_AMO1	0.0400677	0.162192	15.0178	0.808224	0.935522	0.0924683	0.0400677
RRS1	HUMAN|Q15050	G6374_AMO1_vs_G2642_AMO1	0.0268919	0.108843	15.0178	0.8082	0.935522	0.0924812	0.0268919
HIRP3	HUMAN|Q9BW71	G6374_AMO1_vs_G2642_AMO1	-0.0320128	0.129545	15.0178	0.808164	0.935522	0.0925004	0.0320128
DTNB	HUMAN|O60941	G6374_AMO1_vs_G2642_AMO1	0.0265628	0.107446	15.0178	0.808086	0.935522	0.0925425	0.0265628
ESYT1	HUMAN|Q9BSJ8-2	G6374_AMO1_vs_G2642_AMO1	0.0274798	0.111127	15.0178	0.808038	0.935522	0.0925683	0.0274798
VATB1	HUMAN|P15313	G6374_AMO1_vs_G2642_AMO1	0.023866	0.0963972	15.0178	0.807813	0.935522	0.0926893	0.023866
ISL1	HUMAN|P61371	G6374_AMO1_vs_G2642_AMO1	-0.0233799	0.0944173	15.0178	0.80778	0.935522	0.0927071	0.0233799
ARHGC	HUMAN|Q9NZN5	G6374_AMO1_vs_G2642_AMO1	0.0376163	0.151881	15.0178	0.807744	0.935522	0.0927262	0.0376163
BFAR	HUMAN|Q9NZS9	G6374_AMO1_vs_G2642_AMO1	-0.0291212	0.117381	15.0178	0.807424	0.935522	0.0928983	0.0291212
NOP16	HUMAN|Q9Y3C1	G6374_AMO1_vs_G2642_AMO1	-0.018594	0.0749373	15.0178	0.807396	0.935522	0.0929133	0.018594
CDC23	HUMAN|Q9UJX2	G6374_AMO1_vs_G2642_AMO1	-0.0178931	0.0721063	15.0178	0.80738	0.935522	0.092922	0.0178931
NSUN5	HUMAN|Q96P11-2	G6374_AMO1_vs_G2642_AMO1	-0.0518346	0.208784	15.0178	0.807289	0.935522	0.0929707	0.0518346
WAC2C	HUMAN|Q9Y4E1	G6374_AMO1_vs_G2642_AMO1	-0.109688	0.441732	15.0178	0.807255	0.935522	0.0929892	0.109688
SYWC	HUMAN|P23381	G6374_AMO1_vs_G2642_AMO1	-0.02248	0.0905097	15.0178	0.807212	0.935522	0.0930125	0.02248
F262	HUMAN|O60825	G6374_AMO1_vs_G2642_AMO1	0.0209142	0.0841083	15.0178	0.806994	0.935522	0.0931296	0.0209142
ACOT1	HUMAN|Q86TX2	G6374_AMO1_vs_G2642_AMO1	-0.0225981	0.0908014	15.0178	0.80683	0.935522	0.0932179	0.0225981
STXB5	HUMAN|Q5T5C0	G6374_AMO1_vs_G2642_AMO1	-0.0235002	0.0941471	15.0178	0.80627	0.935166	0.0935196	0.0235002
HAP40	HUMAN|P23610	G6374_AMO1_vs_G2642_AMO1	-0.0224879	0.0900503	15.0178	0.806183	0.935166	0.0935665	0.0224879
PGPS1	HUMAN|Q32NB8	G6374_AMO1_vs_G2642_AMO1	0.0997791	0.399492	15.0178	0.806153	0.935166	0.0935824	0.0997791
RL5	HUMAN|P46777	G6374_AMO1_vs_G2642_AMO1	0.044788	0.179195	15.0178	0.80602	0.935166	0.093654	0.044788
TRIO	HUMAN|O75962	G6374_AMO1_vs_G2642_AMO1	0.0192827	0.0771286	15.0178	0.80597	0.935166	0.0936812	0.0192827
HDAC5	HUMAN|Q9UQL6	G6374_AMO1_vs_G2642_AMO1	-0.0171412	0.06851	15.0178	0.805823	0.935166	0.0937604	0.0171412
UBE3D	HUMAN|Q7Z6J8	G6374_AMO1_vs_G2642_AMO1	-0.0294702	0.117437	15.0178	0.805257	0.934681	0.0940654	0.0294702
RGN	HUMAN|Q15493	G6374_AMO1_vs_G2642_AMO1	-0.0358435	0.142757	15.0178	0.805154	0.934676	0.094121	0.0358435
CHIN	HUMAN|P15882	G6374_AMO1_vs_G2642_AMO1	-0.0397912	0.158428	15.0178	0.805092	0.934676	0.0941544	0.0397912
MTFR1	HUMAN|Q15390	G6374_AMO1_vs_G2642_AMO1	0.012493	0.0496206	15.0178	0.804631	0.934299	0.0944032	0.012493
SP2	HUMAN|Q02086	G6374_AMO1_vs_G2642_AMO1	-0.0188567	0.0748131	15.0178	0.804419	0.934167	0.0945178	0.0188567
TOP1M	HUMAN|Q969P6	G6374_AMO1_vs_G2642_AMO1	0.0927178	0.366578	15.0178	0.803754	0.933509	0.0948771	0.0927178
CEP43	HUMAN|O95684	G6374_AMO1_vs_G2642_AMO1	0.0300985	0.118854	15.0178	0.803518	0.933351	0.0950043	0.0300985
FND3B	HUMAN|Q53EP0	G6374_AMO1_vs_G2642_AMO1	0.0268882	0.105886	15.0178	0.802989	0.932851	0.0952903	0.0268882
IRAG2	HUMAN|Q12912	G6374_AMO1_vs_G2642_AMO1	0.0861633	0.338901	15.0178	0.802756	0.932695	0.0954164	0.0861633
RUVB1	HUMAN|Q9Y265	G6374_AMO1_vs_G2642_AMO1	-0.0181624	0.0714301	15.0178	0.802737	0.932695	0.0954266	0.0181624
RL6	HUMAN|Q02878	G6374_AMO1_vs_G2642_AMO1	-0.0362906	0.142699	15.0178	0.8027	0.932695	0.0954465	0.0362906
MP2K7	HUMAN|O14733	G6374_AMO1_vs_G2642_AMO1	-0.0134395	0.0528348	15.0178	0.802661	0.932695	0.0954676	0.0134395
ANGE1	HUMAN|Q9UNK9	G6374_AMO1_vs_G2642_AMO1	0.0149988	0.0589475	15.0178	0.802604	0.932695	0.0954986	0.0149988
PLCG1	HUMAN|P19174	G6374_AMO1_vs_G2642_AMO1	-0.0220348	0.0865371	15.0178	0.802464	0.932695	0.0955744	0.0220348
CC28B	HUMAN|Q9BUN5	G6374_AMO1_vs_G2642_AMO1	0.0582016	0.227026	11.0178	0.802392	0.932695	0.0956132	0.0582016
UBR2	HUMAN|Q8IWV8-4	G6374_AMO1_vs_G2642_AMO1	0.0866886	0.339891	14.0178	0.80239	0.932695	0.0956146	0.0866886
ISY1	HUMAN|Q9ULR0	G6374_AMO1_vs_G2642_AMO1	-0.0278852	0.109318	15.0178	0.802119	0.932695	0.0957613	0.0278852
PBX1	HUMAN|P40424	G6374_AMO1_vs_G2642_AMO1	0.0172522	0.0675326	15.0178	0.80183	0.932653	0.0959176	0.0172522
TCOF	HUMAN|Q13428-6	G6374_AMO1_vs_G2642_AMO1	0.025735	0.100666	15.0178	0.801692	0.932607	0.0959923	0.025735
RAPH1	HUMAN|Q70E73	G6374_AMO1_vs_G2642_AMO1	-0.0272517	0.106579	15.0178	0.801655	0.932607	0.0960125	0.0272517
CEP85	HUMAN|Q6P2H3	G6374_AMO1_vs_G2642_AMO1	-0.0221083	0.0863857	15.0178	0.80148	0.93259	0.0961072	0.0221083
KCNA1	HUMAN|Q09470	G6374_AMO1_vs_G2642_AMO1	-0.0312576	0.122088	15.0178	0.801405	0.93259	0.0961479	0.0312576
THOC7	HUMAN|Q6I9Y2	G6374_AMO1_vs_G2642_AMO1	0.021781	0.0850442	15.0178	0.801338	0.93259	0.0961844	0.021781
COG4	HUMAN|Q9H9E3	G6374_AMO1_vs_G2642_AMO1	0.0196808	0.0767876	15.0178	0.801195	0.93259	0.0962616	0.0196808
KDM3A	HUMAN|Q9Y4C1	G6374_AMO1_vs_G2642_AMO1	-0.026017	0.10148	15.0178	0.80114	0.93259	0.0962917	0.026017
SRG2B	HUMAN|P0DMP2	G6374_AMO1_vs_G2642_AMO1	-0.0276308	0.107729	15.0178	0.801058	0.93259	0.0963361	0.0276308
SNX30	HUMAN|Q5VWJ9	G6374_AMO1_vs_G2642_AMO1	0.0367197	0.143074	15.0178	0.800933	0.93259	0.0964039	0.0367197
ELOF1	HUMAN|P60002	G6374_AMO1_vs_G2642_AMO1	-0.0849057	0.33059	15.0178	0.800795	0.93259	0.0964788	0.0849057
RT63	HUMAN|Q9BQC6	G6374_AMO1_vs_G2642_AMO1	0.0205968	0.080143	15.0178	0.800666	0.932562	0.0965488	0.0205968
TRI46	HUMAN|Q7Z4K8	G6374_AMO1_vs_G2642_AMO1	0.0176888	0.0687711	15.0178	0.800505	0.93249	0.096636	0.0176888
RPB9	HUMAN|P36954	G6374_AMO1_vs_G2642_AMO1	-0.0160524	0.0623971	15.0178	0.800468	0.93249	0.0966561	0.0160524
SNW1	HUMAN|Q13573	G6374_AMO1_vs_G2642_AMO1	0.0426382	0.165673	15.0178	0.80039	0.93249	0.0966982	0.0426382
IPO8	HUMAN|O15397	G6374_AMO1_vs_G2642_AMO1	0.0191002	0.0741811	15.0178	0.800303	0.93249	0.0967457	0.0191002
SNF8	HUMAN|Q96H20	G6374_AMO1_vs_G2642_AMO1	0.0186059	0.0722044	15.0178	0.800148	0.93249	0.0968294	0.0186059
WDR83	HUMAN|Q9BRX9	G6374_AMO1_vs_G2642_AMO1	-0.0179466	0.0694921	15.0178	0.799717	0.932147	0.0970637	0.0179466
SIMC1	HUMAN|Q8NDZ2	G6374_AMO1_vs_G2642_AMO1	-0.0689162	0.266685	15.0178	0.799593	0.932118	0.0971312	0.0689162
CETN2	HUMAN|P41208	G6374_AMO1_vs_G2642_AMO1	-0.0493752	0.191054	15.0178	0.799579	0.932118	0.0971388	0.0493752
NSE3	HUMAN|Q96MG7	G6374_AMO1_vs_G2642_AMO1	-0.028936	0.111862	15.0178	0.799397	0.932118	0.0972377	0.028936
SCAM4	HUMAN|Q969E2	G6374_AMO1_vs_G2642_AMO1	0.0350454	0.135223	15.0178	0.799024	0.9318	0.09744	0.0350454
NDUS2	HUMAN|O75306	G6374_AMO1_vs_G2642_AMO1	0.0209468	0.0808218	15.0178	0.799021	0.9318	0.0974419	0.0209468
CNPY2	HUMAN|Q9Y2B0	G6374_AMO1_vs_G2642_AMO1	0.020878	0.080543	15.0178	0.798989	0.9318	0.0974593	0.020878
DPOLQ	HUMAN|O75417	G6374_AMO1_vs_G2642_AMO1	-0.0239589	0.0922728	15.0178	0.798657	0.931717	0.0976397	0.0239589
CBY2	HUMAN|Q8NA61	G6374_AMO1_vs_G2642_AMO1	-0.0605192	0.23268	15.0178	0.798322	0.931442	0.0978219	0.0605192
FIP1	HUMAN|Q6UN15	G6374_AMO1_vs_G2642_AMO1	-0.0200692	0.0770789	15.0178	0.798113	0.931313	0.0979356	0.0200692
MTOR	HUMAN|P42345	G6374_AMO1_vs_G2642_AMO1	0.0712802	0.273508	15.0178	0.79793	0.931214	0.0980354	0.0712802
SMHD1	HUMAN|A6NHR9	G6374_AMO1_vs_G2642_AMO1	-0.0235745	0.0903542	15.0178	0.797704	0.931066	0.098158	0.0235745
EXO1	HUMAN|Q9UQ84	G6374_AMO1_vs_G2642_AMO1	0.0199286	0.0762137	15.0178	0.797272	0.930677	0.0983935	0.0199286
KLF3	HUMAN|P57682	G6374_AMO1_vs_G2642_AMO1	0.0414988	0.15862	15.0178	0.797165	0.930667	0.0984516	0.0414988
CLCB	HUMAN|P09497-2	G6374_AMO1_vs_G2642_AMO1	0.0302941	0.115716	15.0178	0.797035	0.93063	0.0985225	0.0302941
BRCA2	HUMAN|P51587	G6374_AMO1_vs_G2642_AMO1	-0.0242808	0.0926867	15.0178	0.796907	0.930596	0.0985924	0.0242808
CBS	HUMAN|P35520	G6374_AMO1_vs_G2642_AMO1	0.0607107	0.230869	13.0178	0.796693	0.930461	0.098709	0.0607107
ASF1A	HUMAN|Q9Y294	G6374_AMO1_vs_G2642_AMO1	-0.0255408	0.0973209	15.0178	0.796549	0.930408	0.0987874	0.0255408
TFP11	HUMAN|Q9UBB9	G6374_AMO1_vs_G2642_AMO1	-0.014035	0.0534028	15.0178	0.796266	0.930192	0.0989421	0.014035
RT12	HUMAN|O15235	G6374_AMO1_vs_G2642_AMO1	-0.0263735	0.100292	15.0178	0.796149	0.93017	0.0990059	0.0263735
HIP1	HUMAN|O00291	G6374_AMO1_vs_G2642_AMO1	-0.025833	0.0981955	15.0178	0.796066	0.93017	0.0990509	0.025833
PFKAM	HUMAN|P08237	G6374_AMO1_vs_G2642_AMO1	0.0178037	0.067566	15.0178	0.795746	0.92993	0.0992257	0.0178037
NUD10	HUMAN|Q8NFP7	G6374_AMO1_vs_G2642_AMO1	0.0239237	0.0907874	15.0178	0.795736	0.92993	0.0992308	0.0239237
DCA10	HUMAN|Q5QP82	G6374_AMO1_vs_G2642_AMO1	0.0351793	0.133441	15.0178	0.795647	0.92993	0.0992794	0.0351793
B3GLT	HUMAN|Q6Y288	G6374_AMO1_vs_G2642_AMO1	0.021257	0.0806157	15.0178	0.795607	0.92993	0.0993012	0.021257
AP4A	HUMAN|P50583	G6374_AMO1_vs_G2642_AMO1	-0.048994	0.185732	15.0178	0.795529	0.92993	0.0993443	0.048994
RL19	HUMAN|P84098	G6374_AMO1_vs_G2642_AMO1	0.0280329	0.106179	15.0178	0.795356	0.92993	0.0994386	0.0280329
MTA70	HUMAN|Q86U44	G6374_AMO1_vs_G2642_AMO1	-0.031146	0.117949	15.0178	0.79532	0.92993	0.0994583	0.031146
MBRL	HUMAN|Q4ZIN3	G6374_AMO1_vs_G2642_AMO1	-0.0387738	0.146771	15.0178	0.795233	0.92993	0.0995057	0.0387738
PRPF3	HUMAN|O43395	G6374_AMO1_vs_G2642_AMO1	-0.0242847	0.0918731	15.0178	0.79512	0.92993	0.0995675	0.0242847
PUS7	HUMAN|Q96PZ0	G6374_AMO1_vs_G2642_AMO1	-0.0220128	0.0832603	15.0178	0.795077	0.92993	0.0995907	0.0220128
CK5P3	HUMAN|Q96JB5	G6374_AMO1_vs_G2642_AMO1	0.0226238	0.0854896	15.0178	0.794886	0.92993	0.0996951	0.0226238
RIR2	HUMAN|P31350	G6374_AMO1_vs_G2642_AMO1	-0.0215596	0.0814487	15.0178	0.794838	0.92993	0.0997216	0.0215596
S10A9	HUMAN|P06702	G6374_AMO1_vs_G2642_AMO1	0.105918	0.399481	14.0178	0.794762	0.92993	0.0997631	0.105918
ARP19	HUMAN|P56211	G6374_AMO1_vs_G2642_AMO1	-0.0296109	0.111797	15.0178	0.794717	0.92993	0.0997876	0.0296109
S4A7	HUMAN|Q9Y6M7	G6374_AMO1_vs_G2642_AMO1	0.0313919	0.118392	15.0178	0.794498	0.92993	0.0999074	0.0313919
GCSH	HUMAN|P23434	G6374_AMO1_vs_G2642_AMO1	0.133909	0.504407	15.0178	0.794252	0.929911	0.100042	0.133909
PRDM4	HUMAN|Q9UKN5	G6374_AMO1_vs_G2642_AMO1	0.020678	0.0778689	15.0178	0.794198	0.929911	0.100071	0.020678
RWDD1	HUMAN|Q9H446	G6374_AMO1_vs_G2642_AMO1	-0.0296243	0.111553	15.0178	0.794188	0.929911	0.100077	0.0296243
PLXD1	HUMAN|Q9Y4D7	G6374_AMO1_vs_G2642_AMO1	0.0324873	0.12225	15.0178	0.794049	0.929911	0.100153	0.0324873
INT6	HUMAN|Q9UL03	G6374_AMO1_vs_G2642_AMO1	0.0355594	0.133592	15.0178	0.793721	0.929751	0.100332	0.0355594
INT5	HUMAN|Q6P9B9	G6374_AMO1_vs_G2642_AMO1	0.0197973	0.0743121	15.0178	0.793549	0.929665	0.100426	0.0197973
THIK	HUMAN|P09110	G6374_AMO1_vs_G2642_AMO1	-0.0221056	0.082947	15.0178	0.793477	0.929665	0.100466	0.0221056
R13P3	HUMAN|Q6NVV1	G6374_AMO1_vs_G2642_AMO1	-0.0455089	0.170708	15.0178	0.793411	0.929665	0.100502	0.0455089
3MG	HUMAN|P29372	G6374_AMO1_vs_G2642_AMO1	0.0267636	0.100278	15.0178	0.79318	0.929579	0.100628	0.0267636
ZN207	HUMAN|O43670	G6374_AMO1_vs_G2642_AMO1	-0.0189224	0.0708473	15.0178	0.793035	0.929524	0.100708	0.0189224
RIN3	HUMAN|Q8TB24	G6374_AMO1_vs_G2642_AMO1	-0.0322118	0.12059	15.0178	0.793011	0.929524	0.100721	0.0322118
HTF4	HUMAN|Q99081	G6374_AMO1_vs_G2642_AMO1	0.0291565	0.10914	15.0178	0.792988	0.929524	0.100733	0.0291565
PEX6	HUMAN|Q13608	G6374_AMO1_vs_G2642_AMO1	-0.0255804	0.0957417	15.0178	0.792964	0.929524	0.100746	0.0255804
WIPI3	HUMAN|Q5MNZ6	G6374_AMO1_vs_G2642_AMO1	0.0189637	0.0706344	15.0178	0.791986	0.928755	0.101283	0.0189637
ZN644	HUMAN|Q9H582	G6374_AMO1_vs_G2642_AMO1	0.0207588	0.0772638	15.0178	0.791836	0.928695	0.101365	0.0207588
OGFR	HUMAN|Q9NZT2	G6374_AMO1_vs_G2642_AMO1	0.0229444	0.0853589	15.0178	0.791742	0.928695	0.101416	0.0229444
MCRI1	HUMAN|C9JLW8	G6374_AMO1_vs_G2642_AMO1	0.0193596	0.0719482	15.0178	0.791532	0.92857	0.101532	0.0193596
ARL15	HUMAN|Q9NXU5	G6374_AMO1_vs_G2642_AMO1	0.0319314	0.118283	15.0178	0.790868	0.927906	0.101896	0.0319314
M3K1	HUMAN|Q13233	G6374_AMO1_vs_G2642_AMO1	0.030455	0.112758	15.0178	0.790767	0.927902	0.101952	0.030455
FCGRN	HUMAN|P55899	G6374_AMO1_vs_G2642_AMO1	0.0607571	0.22403	13.0178	0.79049	0.927693	0.102104	0.0607571
KAZRN	HUMAN|Q674X7	G6374_AMO1_vs_G2642_AMO1	-0.0915673	0.337946	14.0178	0.790377	0.927676	0.102166	0.0915673
UVSSA	HUMAN|Q2YD98	G6374_AMO1_vs_G2642_AMO1	0.0328722	0.121421	15.0178	0.790285	0.927676	0.102216	0.0328722
SRGP2	HUMAN|O75044	G6374_AMO1_vs_G2642_AMO1	0.0237742	0.0877377	15.0178	0.790104	0.927585	0.102316	0.0237742
CEP68	HUMAN|Q76N32	G6374_AMO1_vs_G2642_AMO1	-0.0225544	0.0830387	15.0178	0.789617	0.92713	0.102583	0.0225544
TFCP2	HUMAN|Q12800	G6374_AMO1_vs_G2642_AMO1	0.0396568	0.145813	15.0178	0.789349	0.92693	0.102731	0.0396568
CATK	HUMAN|P43235	G6374_AMO1_vs_G2642_AMO1	-0.0750212	0.274988	14.0178	0.788973	0.926604	0.102938	0.0750212
PTRD1	HUMAN|Q6GMV3	G6374_AMO1_vs_G2642_AMO1	-0.0231028	0.0847594	15.0178	0.788896	0.926604	0.10298	0.0231028
UBP11	HUMAN|P51784	G6374_AMO1_vs_G2642_AMO1	-0.0189077	0.0693408	15.0178	0.788815	0.926604	0.103025	0.0189077
RCN1	HUMAN|Q15293	G6374_AMO1_vs_G2642_AMO1	0.0233329	0.0853875	15.0178	0.788376	0.926249	0.103266	0.0233329
THUM1	HUMAN|Q9NXG2	G6374_AMO1_vs_G2642_AMO1	0.0468553	0.171372	15.0178	0.78826	0.926228	0.10333	0.0468553
D11L8	HUMAN|A8MPP1	G6374_AMO1_vs_G2642_AMO1	0.0273836	0.0999618	15.0178	0.787862	0.925876	0.10355	0.0273836
SNX1	HUMAN|Q13596	G6374_AMO1_vs_G2642_AMO1	-0.0232202	0.0845361	15.0178	0.787307	0.925338	0.103856	0.0232202
LARP7	HUMAN|Q4G0J3	G6374_AMO1_vs_G2642_AMO1	0.0254956	0.0928106	15.0178	0.787286	0.925338	0.103868	0.0254956
DHCR7	HUMAN|Q9UBM7	G6374_AMO1_vs_G2642_AMO1	0.0504879	0.183743	15.0178	0.787234	0.925338	0.103896	0.0504879
KCTD5	HUMAN|Q9NXV2	G6374_AMO1_vs_G2642_AMO1	-0.104648	0.377835	11.0178	0.786932	0.925244	0.104063	0.104648
STAR3	HUMAN|Q14849	G6374_AMO1_vs_G2642_AMO1	0.0239632	0.0869355	15.0178	0.786579	0.924943	0.104258	0.0239632
MDFIC	HUMAN|Q9P1T7	G6374_AMO1_vs_G2642_AMO1	-0.0274349	0.0995067	15.0178	0.786529	0.924943	0.104285	0.0274349
NDUB8	HUMAN|O95169	G6374_AMO1_vs_G2642_AMO1	0.0444929	0.161241	15.0178	0.786355	0.92491	0.104381	0.0444929
GRK6	HUMAN|P43250-2	G6374_AMO1_vs_G2642_AMO1	-0.0659526	0.238895	15.0178	0.786254	0.924907	0.104437	0.0659526
CFA20	HUMAN|Q9Y6A4	G6374_AMO1_vs_G2642_AMO1	-0.0292001	0.10571	15.0178	0.786138	0.924886	0.104501	0.0292001
DCAF4	HUMAN|Q8WV16	G6374_AMO1_vs_G2642_AMO1	-0.0312519	0.113029	15.0178	0.785938	0.924765	0.104612	0.0312519
REEP3	HUMAN|Q6NUK4	G6374_AMO1_vs_G2642_AMO1	0.030688	0.110889	15.0178	0.785748	0.924657	0.104717	0.030688
RUSD2	HUMAN|Q8IZ73	G6374_AMO1_vs_G2642_AMO1	-0.0215487	0.0778017	15.0178	0.785579	0.924574	0.10481	0.0215487
DDAH1	HUMAN|O94760	G6374_AMO1_vs_G2642_AMO1	0.0829089	0.299318	15.0178	0.785562	0.924574	0.10482	0.0829089
FLI1	HUMAN|Q01543	G6374_AMO1_vs_G2642_AMO1	-0.0235233	0.0849191	15.0178	0.78555	0.924574	0.104826	0.0235233
CYTB	HUMAN|P04080	G6374_AMO1_vs_G2642_AMO1	-0.0209559	0.075513	15.0178	0.78517	0.924438	0.105037	0.0209559
TOX2	HUMAN|Q96NM4	G6374_AMO1_vs_G2642_AMO1	-0.0177221	0.0638408	15.0178	0.785105	0.924438	0.105072	0.0177221
TSN33	HUMAN|Q86UF1	G6374_AMO1_vs_G2642_AMO1	0.0776693	0.279785	15.0178	0.785102	0.924438	0.105074	0.0776693
PARVB	HUMAN|Q9HBI1	G6374_AMO1_vs_G2642_AMO1	0.0216597	0.0779776	15.0178	0.784977	0.924438	0.105143	0.0216597
OGRL1	HUMAN|Q5TC84	G6374_AMO1_vs_G2642_AMO1	-0.0294822	0.106122	15.0178	0.784943	0.924438	0.105162	0.0294822
LYRM4	HUMAN|Q9HD34	G6374_AMO1_vs_G2642_AMO1	0.0242	0.0869824	15.0178	0.78464	0.924391	0.10533	0.0242
FA76A	HUMAN|Q8TAV0	G6374_AMO1_vs_G2642_AMO1	0.0166433	0.0597935	15.0178	0.784542	0.924391	0.105384	0.0166433
UBE3B	HUMAN|Q7Z3V4	G6374_AMO1_vs_G2642_AMO1	0.0233325	0.0838251	15.0178	0.784542	0.924391	0.105384	0.0233325
ZN276	HUMAN|Q8N554	G6374_AMO1_vs_G2642_AMO1	-0.0277361	0.0994547	15.0178	0.784139	0.924146	0.105607	0.0277361
MEIS1	HUMAN|O00470	G6374_AMO1_vs_G2642_AMO1	0.0584125	0.209301	15.0178	0.783987	0.924083	0.105691	0.0584125
DRA	HUMAN|P01903	G6374_AMO1_vs_G2642_AMO1	0.196325	0.700824	13.0178	0.783776	0.92395	0.105808	0.196325
BPIA3	HUMAN|Q9BQP9	G6374_AMO1_vs_G2642_AMO1	0.0757962	0.271313	15.0178	0.783773	0.92395	0.10581	0.0757962
SH3L1	HUMAN|O75368	G6374_AMO1_vs_G2642_AMO1	0.0336025	0.120273	15.0178	0.783761	0.92395	0.105817	0.0336025
TPPP	HUMAN|O94811	G6374_AMO1_vs_G2642_AMO1	0.0290847	0.104045	15.0178	0.783643	0.92395	0.105882	0.0290847
TBA8	HUMAN|Q9NY65	G6374_AMO1_vs_G2642_AMO1	0.0429872	0.153738	15.0178	0.783588	0.92395	0.105912	0.0429872
EDEM2	HUMAN|Q9BV94	G6374_AMO1_vs_G2642_AMO1	0.0180251	0.0644086	15.0178	0.783406	0.92395	0.106013	0.0180251
Z286A	HUMAN|Q9HBT8	G6374_AMO1_vs_G2642_AMO1	-0.0718591	0.2566	15.0178	0.783265	0.92395	0.106091	0.0718591
OST48	HUMAN|P39656	G6374_AMO1_vs_G2642_AMO1	0.0615733	0.219811	15.0178	0.783208	0.92395	0.106123	0.0615733
RBBP5	HUMAN|Q15291	G6374_AMO1_vs_G2642_AMO1	-0.0219001	0.0781445	15.0178	0.783108	0.92395	0.106178	0.0219001
NU155	HUMAN|O75694	G6374_AMO1_vs_G2642_AMO1	-0.0165073	0.0588842	15.0178	0.783046	0.92395	0.106213	0.0165073
ZW10	HUMAN|O43264	G6374_AMO1_vs_G2642_AMO1	-0.0161024	0.0574247	15.0178	0.782989	0.92395	0.106244	0.0161024
CIC	HUMAN|Q96RK0	G6374_AMO1_vs_G2642_AMO1	0.0355278	0.126685	15.0178	0.782964	0.92395	0.106258	0.0355278
HSP74	HUMAN|P34932	G6374_AMO1_vs_G2642_AMO1	-0.0230607	0.0821797	15.0178	0.782836	0.92395	0.106329	0.0230607
CCD93	HUMAN|Q567U6	G6374_AMO1_vs_G2642_AMO1	-0.0349329	0.124392	15.0178	0.782673	0.92395	0.106419	0.0349329
COQ7	HUMAN|Q99807	G6374_AMO1_vs_G2642_AMO1	-0.036505	0.129959	15.0178	0.782624	0.92395	0.106447	0.036505
ICE2	HUMAN|Q659A1	G6374_AMO1_vs_G2642_AMO1	-0.0307077	0.109155	15.0178	0.782303	0.923944	0.106625	0.0307077
PLBL2	HUMAN|Q8NHP8	G6374_AMO1_vs_G2642_AMO1	-0.0231218	0.082083	15.0178	0.782027	0.923734	0.106778	0.0231218
RABEK	HUMAN|Q7Z6M1	G6374_AMO1_vs_G2642_AMO1	0.035128	0.124657	15.0178	0.781944	0.923734	0.106824	0.035128
RS14	HUMAN|P62263	G6374_AMO1_vs_G2642_AMO1	0.0245479	0.0871003	15.0178	0.781917	0.923734	0.106839	0.0245479
BBS7	HUMAN|Q8IWZ6	G6374_AMO1_vs_G2642_AMO1	-0.0176785	0.0627114	15.0178	0.781865	0.923734	0.106868	0.0176785
DCK	HUMAN|P27707	G6374_AMO1_vs_G2642_AMO1	-0.0260114	0.0921391	15.0178	0.781563	0.923647	0.107036	0.0260114
FHI2A	HUMAN|Q5W0V3	G6374_AMO1_vs_G2642_AMO1	0.0197911	0.0700888	15.0178	0.781513	0.923647	0.107064	0.0197911
BDP1	HUMAN|A6H8Y1	G6374_AMO1_vs_G2642_AMO1	0.0197361	0.0697427	15.0178	0.781052	0.923275	0.10732	0.0197361
CTRO	HUMAN|O14578-4	G6374_AMO1_vs_G2642_AMO1	0.0398963	0.140697	15.0178	0.780619	0.922878	0.107561	0.0398963
GTR14	HUMAN|Q8TDB8	G6374_AMO1_vs_G2642_AMO1	0.192544	0.674319	11.0178	0.780528	0.922878	0.107611	0.192544
HINFP	HUMAN|Q9BQA5	G6374_AMO1_vs_G2642_AMO1	-0.0231773	0.0816265	15.0178	0.780332	0.92277	0.107721	0.0231773
MYG	HUMAN|P02144	G6374_AMO1_vs_G2642_AMO1	0.0604378	0.212829	15.0178	0.780308	0.92277	0.107734	0.0604378
CBX4	HUMAN|O00257	G6374_AMO1_vs_G2642_AMO1	0.0235291	0.0826521	15.0178	0.77978	0.922349	0.108028	0.0235291
VAMP8	HUMAN|Q9BV40	G6374_AMO1_vs_G2642_AMO1	0.0496867	0.174487	15.0178	0.779719	0.922349	0.108062	0.0496867
STML2	HUMAN|Q9UJZ1	G6374_AMO1_vs_G2642_AMO1	-0.0278781	0.0978923	15.0178	0.7797	0.922349	0.108073	0.0278781
GLGB	HUMAN|Q04446	G6374_AMO1_vs_G2642_AMO1	-0.0251062	0.0881516	15.0178	0.779682	0.922349	0.108082	0.0251062
ZN408	HUMAN|Q9H9D4	G6374_AMO1_vs_G2642_AMO1	-0.0322854	0.113337	15.0178	0.77964	0.922349	0.108106	0.0322854
SCC4	HUMAN|Q9Y6X3	G6374_AMO1_vs_G2642_AMO1	-0.0397962	0.139672	15.0178	0.779593	0.922349	0.108132	0.0397962
RASK	HUMAN|P01116-2	G6374_AMO1_vs_G2642_AMO1	-0.0523907	0.183849	15.0178	0.779563	0.922349	0.108149	0.0523907
KGD4	HUMAN|P82909	G6374_AMO1_vs_G2642_AMO1	0.0329475	0.115221	15.0178	0.778823	0.922025	0.108561	0.0329475
ZMY11	HUMAN|Q15326	G6374_AMO1_vs_G2642_AMO1	0.0446467	0.155879	15.0178	0.778471	0.921724	0.108758	0.0446467
YBOX3	HUMAN|P16989-2	G6374_AMO1_vs_G2642_AMO1	0.0578096	0.201834	15.0178	0.778468	0.921724	0.108759	0.0578096
KCC1A	HUMAN|Q14012	G6374_AMO1_vs_G2642_AMO1	-0.0257786	0.089944	15.0178	0.778329	0.921724	0.108837	0.0257786
FA32A	HUMAN|Q9Y421	G6374_AMO1_vs_G2642_AMO1	-0.0291979	0.101856	15.0178	0.77829	0.921724	0.108858	0.0291979
HGS	HUMAN|O14964	G6374_AMO1_vs_G2642_AMO1	-0.0207695	0.0723381	15.0178	0.777946	0.921565	0.109051	0.0207695
ZC12A	HUMAN|Q5D1E8	G6374_AMO1_vs_G2642_AMO1	0.0395846	0.137856	15.0178	0.777926	0.921565	0.109062	0.0395846
NCALD	HUMAN|P61601	G6374_AMO1_vs_G2642_AMO1	0.254545	0.88632	15.0178	0.777889	0.921565	0.109082	0.254545
CNST	HUMAN|Q6PJW8	G6374_AMO1_vs_G2642_AMO1	0.0197068	0.0686159	15.0178	0.77788	0.921565	0.109087	0.0197068
RAP1A	HUMAN|P62834	G6374_AMO1_vs_G2642_AMO1	-0.0344904	0.119946	15.0178	0.777621	0.921565	0.109232	0.0344904
GLUCM	HUMAN|Q7Z3D6	G6374_AMO1_vs_G2642_AMO1	-0.0226009	0.0785492	15.0178	0.777487	0.921565	0.109307	0.0226009
PRDM2	HUMAN|Q13029	G6374_AMO1_vs_G2642_AMO1	-0.0336891	0.116853	15.0178	0.777056	0.921205	0.109547	0.0336891
DPOLA	HUMAN|P09884	G6374_AMO1_vs_G2642_AMO1	-0.0360266	0.124714	15.0178	0.776627	0.920812	0.109787	0.0360266
APOL3	HUMAN|O95236	G6374_AMO1_vs_G2642_AMO1	0.0378255	0.130899	15.0178	0.776558	0.920812	0.109826	0.0378255
TTF1	HUMAN|Q15361	G6374_AMO1_vs_G2642_AMO1	0.0272446	0.0941842	15.0178	0.776331	0.920692	0.109953	0.0272446
CERS5	HUMAN|Q8N5B7	G6374_AMO1_vs_G2642_AMO1	0.0541633	0.187174	15.0178	0.776252	0.920692	0.109997	0.0541633
MYO6	HUMAN|Q9UM54	G6374_AMO1_vs_G2642_AMO1	0.0222304	0.0767974	15.0178	0.776181	0.920692	0.110037	0.0222304
DDX31	HUMAN|Q9H8H2	G6374_AMO1_vs_G2642_AMO1	0.0232055	0.0801577	15.0178	0.776159	0.920692	0.11005	0.0232055
CD53	HUMAN|P19397	G6374_AMO1_vs_G2642_AMO1	0.0546042	0.188551	15.0178	0.776083	0.920692	0.110092	0.0546042
VASP	HUMAN|P50552	G6374_AMO1_vs_G2642_AMO1	0.0294772	0.101698	15.0178	0.775895	0.920692	0.110197	0.0294772
COA6	HUMAN|Q5JTJ3	G6374_AMO1_vs_G2642_AMO1	0.0188783	0.0651306	15.0178	0.775893	0.920692	0.110198	0.0188783
CC038	HUMAN|Q5JPI3	G6374_AMO1_vs_G2642_AMO1	0.025317	0.0873125	15.0178	0.775813	0.920692	0.110243	0.025317
CL004	HUMAN|Q9NQ89	G6374_AMO1_vs_G2642_AMO1	0.0292197	0.100665	15.0178	0.775581	0.920692	0.110373	0.0292197
CFA54	HUMAN|Q96N23	G6374_AMO1_vs_G2642_AMO1	-0.0439109	0.151128	15.0178	0.775366	0.920589	0.110493	0.0439109
FAN1	HUMAN|Q9Y2M0	G6374_AMO1_vs_G2642_AMO1	0.0391621	0.13476	15.0178	0.775328	0.920589	0.110515	0.0391621
CAMKV	HUMAN|Q8NCB2	G6374_AMO1_vs_G2642_AMO1	0.104707	0.360192	15.0178	0.775258	0.920589	0.110554	0.104707
F216A	HUMAN|Q8WUB2	G6374_AMO1_vs_G2642_AMO1	-0.0575379	0.197922	15.0178	0.77525	0.920589	0.110558	0.0575379
RGCC	HUMAN|Q9H4X1	G6374_AMO1_vs_G2642_AMO1	0.0451863	0.155391	15.0178	0.775189	0.920589	0.110592	0.0451863
CNPY3	HUMAN|Q9BT09	G6374_AMO1_vs_G2642_AMO1	-0.0897689	0.308506	15.0178	0.775047	0.920589	0.110672	0.0897689
DDX54	HUMAN|Q8TDD1	G6374_AMO1_vs_G2642_AMO1	-0.0302266	0.103809	15.0178	0.774901	0.920589	0.110754	0.0302266
ZC3HE	HUMAN|Q6PJT7-9	G6374_AMO1_vs_G2642_AMO1	0.0256176	0.0878498	15.0178	0.774576	0.920462	0.110936	0.0256176
T106B	HUMAN|Q9NUM4	G6374_AMO1_vs_G2642_AMO1	0.0326094	0.111781	15.0178	0.774487	0.920462	0.110986	0.0326094
MED25	HUMAN|Q71SY5	G6374_AMO1_vs_G2642_AMO1	0.0375343	0.128641	15.0178	0.77445	0.920462	0.111006	0.0375343
CLCB	HUMAN|P09497	G6374_AMO1_vs_G2642_AMO1	-0.0338882	0.11597	15.0178	0.77412	0.920267	0.111192	0.0338882
PTAR1	HUMAN|Q7Z6K3	G6374_AMO1_vs_G2642_AMO1	0.0302927	0.10361	15.0178	0.774003	0.920244	0.111257	0.0302927
HAGHL	HUMAN|Q6PII5	G6374_AMO1_vs_G2642_AMO1	0.0305176	0.104102	15.0178	0.77342	0.919666	0.111585	0.0305176
TSSC4	HUMAN|Q9Y5U2	G6374_AMO1_vs_G2642_AMO1	-0.0324749	0.110706	15.0178	0.773275	0.919609	0.111666	0.0324749
PRS6A	HUMAN|P17980	G6374_AMO1_vs_G2642_AMO1	-0.0276969	0.0943647	15.0178	0.773151	0.919578	0.111736	0.0276969
DDI2	HUMAN|Q5TDH0	G6374_AMO1_vs_G2642_AMO1	0.019285	0.0656726	15.0178	0.773042	0.919565	0.111797	0.019285
HMOX1	HUMAN|P09601	G6374_AMO1_vs_G2642_AMO1	0.0324686	0.110514	15.0178	0.772934	0.919552	0.111858	0.0324686
VPS54	HUMAN|Q9P1Q0	G6374_AMO1_vs_G2642_AMO1	0.0227533	0.0774175	15.0178	0.772854	0.919552	0.111903	0.0227533
GRRE1	HUMAN|O15063	G6374_AMO1_vs_G2642_AMO1	-0.0309619	0.105245	15.0178	0.77264	0.919434	0.112023	0.0309619
CD47	HUMAN|Q08722	G6374_AMO1_vs_G2642_AMO1	0.03072	0.104395	15.0178	0.772582	0.919434	0.112056	0.03072
GZF1	HUMAN|Q9H116	G6374_AMO1_vs_G2642_AMO1	-0.0238105	0.0808631	15.0178	0.772442	0.91943	0.112134	0.0238105
ORC6	HUMAN|Q9Y5N6	G6374_AMO1_vs_G2642_AMO1	0.0348113	0.118171	15.0178	0.772345	0.91943	0.112189	0.0348113
HAUS6	HUMAN|Q7Z4H7	G6374_AMO1_vs_G2642_AMO1	0.0199379	0.067623	15.0178	0.772154	0.919319	0.112296	0.0199379
RFC1	HUMAN|P35251	G6374_AMO1_vs_G2642_AMO1	-0.0346477	0.117493	15.0178	0.772113	0.919319	0.112319	0.0346477
ZBT11	HUMAN|O95625	G6374_AMO1_vs_G2642_AMO1	0.0257535	0.0873195	15.0178	0.772082	0.919319	0.112336	0.0257535
RCOR3	HUMAN|Q9P2K3	G6374_AMO1_vs_G2642_AMO1	-0.0250861	0.084983	15.0178	0.77189	0.919319	0.112444	0.0250861
VIGLN	HUMAN|Q00341	G6374_AMO1_vs_G2642_AMO1	-0.0236757	0.0799339	15.0178	0.771141	0.918576	0.112866	0.0236757
TBC14	HUMAN|Q9P2M4	G6374_AMO1_vs_G2642_AMO1	0.0328363	0.110854	15.0178	0.771125	0.918576	0.112875	0.0328363
PHAF1	HUMAN|Q9BSU1	G6374_AMO1_vs_G2642_AMO1	-0.024038	0.0809554	15.0178	0.770588	0.91815	0.113178	0.024038
ADNP	HUMAN|Q9H2P0	G6374_AMO1_vs_G2642_AMO1	-0.050396	0.169711	15.0178	0.770571	0.91815	0.113187	0.050396
TLE3	HUMAN|Q04726	G6374_AMO1_vs_G2642_AMO1	-0.0242932	0.0816613	15.0178	0.77017	0.917883	0.113413	0.0242932
TANK	HUMAN|Q92844	G6374_AMO1_vs_G2642_AMO1	-0.0171684	0.0577104	15.0178	0.770166	0.917883	0.113416	0.0171684
MPPA	HUMAN|Q10713	G6374_AMO1_vs_G2642_AMO1	0.0243673	0.0818481	15.0178	0.770001	0.917883	0.113509	0.0243673
KBRS2	HUMAN|Q9NYR9	G6374_AMO1_vs_G2642_AMO1	-0.0211486	0.0709407	15.0178	0.769699	0.917669	0.113679	0.0211486
BICD1	HUMAN|Q96G01	G6374_AMO1_vs_G2642_AMO1	-0.026317	0.0882754	15.0178	0.769693	0.917669	0.113682	0.026317
RHOH	HUMAN|Q15669	G6374_AMO1_vs_G2642_AMO1	0.0494206	0.165672	15.0178	0.769559	0.917669	0.113758	0.0494206
DBF4A	HUMAN|Q9UBU7	G6374_AMO1_vs_G2642_AMO1	0.0252191	0.0844936	15.0178	0.769432	0.917669	0.11383	0.0252191
CO4B	HUMAN|P0C0L5	G6374_AMO1_vs_G2642_AMO1	-0.0627409	0.210134	15.0178	0.769356	0.917669	0.113873	0.0627409
4ET	HUMAN|Q9NRA8	G6374_AMO1_vs_G2642_AMO1	-0.0235491	0.0788379	15.0178	0.76926	0.917669	0.113927	0.0235491
TTI1	HUMAN|O43156	G6374_AMO1_vs_G2642_AMO1	0.0696166	0.232951	15.0178	0.769153	0.917669	0.113987	0.0696166
INT14	HUMAN|Q96SY0	G6374_AMO1_vs_G2642_AMO1	-0.030187	0.100986	15.0178	0.769095	0.917669	0.11402	0.030187
UBP22	HUMAN|Q9UPT9	G6374_AMO1_vs_G2642_AMO1	0.0256586	0.0858005	15.0178	0.769001	0.917669	0.114073	0.0256586
G45IP	HUMAN|Q8TAE8	G6374_AMO1_vs_G2642_AMO1	-0.0416689	0.139307	15.0178	0.768952	0.917669	0.114101	0.0416689
RPB4	HUMAN|O15514	G6374_AMO1_vs_G2642_AMO1	-0.0278366	0.0930047	15.0178	0.768811	0.917669	0.114181	0.0278366
PACS1	HUMAN|Q6VY07	G6374_AMO1_vs_G2642_AMO1	0.019024	0.0634668	15.0178	0.768478	0.917489	0.114368	0.019024
CHD8	HUMAN|Q9HCK8	G6374_AMO1_vs_G2642_AMO1	0.028678	0.0956162	15.0178	0.768344	0.917444	0.114445	0.028678
PDCD4	HUMAN|Q53EL6	G6374_AMO1_vs_G2642_AMO1	0.0411652	0.13713	15.0178	0.768147	0.917325	0.114556	0.0411652
NU4M	HUMAN|P03905	G6374_AMO1_vs_G2642_AMO1	-0.0459985	0.153229	15.0178	0.768145	0.917325	0.114557	0.0459985
SPRY7	HUMAN|Q5W111	G6374_AMO1_vs_G2642_AMO1	-0.0197612	0.065732	15.0178	0.767816	0.917163	0.114743	0.0197612
MYC	HUMAN|P01106	G6374_AMO1_vs_G2642_AMO1	-0.0284502	0.0945195	15.0178	0.767543	0.916952	0.114897	0.0284502
ZNT6	HUMAN|Q6NXT4	G6374_AMO1_vs_G2642_AMO1	0.025169	0.0835775	15.0178	0.767433	0.916937	0.11496	0.025169
ANKL1	HUMAN|Q8NAG6	G6374_AMO1_vs_G2642_AMO1	-0.0348621	0.115747	15.0178	0.767399	0.916937	0.114979	0.0348621
PTMA	HUMAN|P06454	G6374_AMO1_vs_G2642_AMO1	0.042619	0.14142	15.0178	0.76727	0.916937	0.115052	0.042619
IF4E3	HUMAN|Q8N5X7	G6374_AMO1_vs_G2642_AMO1	0.0250139	0.0828772	15.0178	0.76693	0.916684	0.115244	0.0250139
CUED2	HUMAN|Q9H467	G6374_AMO1_vs_G2642_AMO1	-0.0216507	0.0716944	15.0178	0.766805	0.91665	0.115315	0.0216507
TDRD3	HUMAN|Q9H7E2-3	G6374_AMO1_vs_G2642_AMO1	-0.034477	0.113881	15.0178	0.766237	0.916087	0.115637	0.034477
RBFA	HUMAN|Q8N0V3	G6374_AMO1_vs_G2642_AMO1	0.0272929	0.0901358	15.0178	0.766198	0.916087	0.115659	0.0272929
LYRM2	HUMAN|Q9NU23	G6374_AMO1_vs_G2642_AMO1	0.0326064	0.107593	15.0178	0.766007	0.916045	0.115767	0.0326064
ZCHC3	HUMAN|Q9NUD5	G6374_AMO1_vs_G2642_AMO1	0.0274014	0.0904048	15.0178	0.765974	0.916045	0.115786	0.0274014
CDNF	HUMAN|Q49AH0	G6374_AMO1_vs_G2642_AMO1	-0.0283169	0.0934218	15.0178	0.765965	0.916045	0.115791	0.0283169
MED6	HUMAN|O75586	G6374_AMO1_vs_G2642_AMO1	0.0290827	0.0958265	15.0178	0.765678	0.916	0.115954	0.0290827
TOR2A	HUMAN|Q5JU69	G6374_AMO1_vs_G2642_AMO1	0.0303301	0.0998846	15.0178	0.76556	0.915974	0.116021	0.0303301
KS6A4	HUMAN|O75676	G6374_AMO1_vs_G2642_AMO1	-0.0227944	0.0750334	15.0178	0.765457	0.915967	0.116079	0.0227944
TENS3	HUMAN|Q68CZ2	G6374_AMO1_vs_G2642_AMO1	0.0206438	0.0679333	15.0178	0.765387	0.915967	0.116119	0.0206438
SC16A	HUMAN|O15027-5	G6374_AMO1_vs_G2642_AMO1	0.0823277	0.270441	15.0178	0.764985	0.915635	0.116347	0.0823277
WDR37	HUMAN|Q9Y2I8	G6374_AMO1_vs_G2642_AMO1	0.0304818	0.0998987	15.0178	0.764457	0.915119	0.116647	0.0304818
MAP4	HUMAN|P27816-5	G6374_AMO1_vs_G2642_AMO1	0.0361589	0.118309	15.0178	0.764081	0.914785	0.11686	0.0361589
P4R3A	HUMAN|Q6IN85	G6374_AMO1_vs_G2642_AMO1	0.0220092	0.0719994	15.0178	0.76404	0.914785	0.116884	0.0220092
CA122	HUMAN|Q6ZSJ8	G6374_AMO1_vs_G2642_AMO1	-0.0265088	0.0867166	15.0178	0.764034	0.914785	0.116887	0.0265088
CZIB	HUMAN|Q9NWV4	G6374_AMO1_vs_G2642_AMO1	0.0497477	0.162698	15.0178	0.76398	0.914785	0.116918	0.0497477
ASPH2	HUMAN|Q6ICH7	G6374_AMO1_vs_G2642_AMO1	-0.0248487	0.0812545	15.0178	0.763945	0.914785	0.116938	0.0248487
PLOD1	HUMAN|Q02809	G6374_AMO1_vs_G2642_AMO1	-0.0291439	0.0951234	15.0178	0.763522	0.914695	0.117178	0.0291439
CACO1	HUMAN|Q9P1Z2	G6374_AMO1_vs_G2642_AMO1	0.0230504	0.0750719	15.0178	0.763026	0.914218	0.11746	0.0230504
NUD19	HUMAN|A8MXV4	G6374_AMO1_vs_G2642_AMO1	0.107274	0.349195	15.0178	0.762907	0.91419	0.117529	0.107274
FLNB	HUMAN|O75369-8	G6374_AMO1_vs_G2642_AMO1	0.0389984	0.126504	13.0178	0.762748	0.914117	0.117619	0.0389984
RL21	HUMAN|P46778	G6374_AMO1_vs_G2642_AMO1	-0.0293787	0.0955561	15.0178	0.762723	0.914117	0.117633	0.0293787
TAP1	HUMAN|Q03518	G6374_AMO1_vs_G2642_AMO1	-0.0317194	0.102952	15.0178	0.762238	0.913737	0.117909	0.0317194
TAF9	HUMAN|Q16594	G6374_AMO1_vs_G2642_AMO1	0.0301576	0.0977069	15.0178	0.761825	0.913358	0.118145	0.0301576
ENAH	HUMAN|Q8N8S7	G6374_AMO1_vs_G2642_AMO1	-0.0364852	0.118162	15.0178	0.761736	0.913358	0.118196	0.0364852
FAK2	HUMAN|Q14289-2	G6374_AMO1_vs_G2642_AMO1	0.026696	0.0864323	15.0178	0.761667	0.913358	0.118235	0.026696
NDC80	HUMAN|O14777	G6374_AMO1_vs_G2642_AMO1	-0.0229909	0.0743873	15.0178	0.761515	0.913334	0.118322	0.0229909
RRP7A	HUMAN|Q9Y3A4	G6374_AMO1_vs_G2642_AMO1	-0.0299724	0.0968827	15.0178	0.761292	0.913183	0.118449	0.0299724
TDIF2	HUMAN|Q5QJE6	G6374_AMO1_vs_G2642_AMO1	-0.0537014	0.173295	15.0178	0.760907	0.912838	0.118668	0.0537014
THUM2	HUMAN|Q9BTF0	G6374_AMO1_vs_G2642_AMO1	0.0241177	0.0777854	15.0178	0.760781	0.912802	0.11874	0.0241177
RIOK3	HUMAN|O14730	G6374_AMO1_vs_G2642_AMO1	-0.0287865	0.0928174	15.0178	0.760716	0.912802	0.118778	0.0287865
PHIP	HUMAN|Q8WWQ0	G6374_AMO1_vs_G2642_AMO1	0.0293625	0.0946401	15.0178	0.760632	0.912802	0.118826	0.0293625
PHKG1	HUMAN|Q16816	G6374_AMO1_vs_G2642_AMO1	-0.0659911	0.212692	15.0178	0.760623	0.912802	0.11883	0.0659911
PKCB1	HUMAN|Q9ULU4	G6374_AMO1_vs_G2642_AMO1	-0.018609	0.0599377	15.0178	0.760469	0.912802	0.118918	0.018609
ZN136	HUMAN|P52737	G6374_AMO1_vs_G2642_AMO1	0.0314526	0.101268	15.0178	0.760384	0.912802	0.118967	0.0314526
KI13B	HUMAN|Q9NQT8	G6374_AMO1_vs_G2642_AMO1	0.0231951	0.0746684	15.0178	0.760343	0.912802	0.118991	0.0231951
DCC1	HUMAN|Q9BVC3	G6374_AMO1_vs_G2642_AMO1	-0.0333346	0.1072	15.0178	0.760107	0.912802	0.119125	0.0333346
AEBP1	HUMAN|Q8IUX7	G6374_AMO1_vs_G2642_AMO1	0.0378675	0.121556	15.0178	0.759685	0.912415	0.119366	0.0378675
SHRM1	HUMAN|Q2M3G4	G6374_AMO1_vs_G2642_AMO1	-0.0295077	0.0946202	15.0178	0.759439	0.912236	0.119507	0.0295077
CHMP5	HUMAN|Q9NZZ3	G6374_AMO1_vs_G2642_AMO1	0.0288952	0.0925998	15.0178	0.759298	0.912182	0.119588	0.0288952
MIB1	HUMAN|Q86YT6	G6374_AMO1_vs_G2642_AMO1	0.0697889	0.223519	15.0178	0.75916	0.912133	0.119666	0.0697889
RNF10	HUMAN|Q8N5U6	G6374_AMO1_vs_G2642_AMO1	0.0291337	0.093308	15.0178	0.759158	0.912133	0.119668	0.0291337
MS3L1	HUMAN|Q8N5Y2	G6374_AMO1_vs_G2642_AMO1	0.0383383	0.122748	15.0178	0.759081	0.912133	0.119712	0.0383383
GAG2E	HUMAN|Q4V326	G6374_AMO1_vs_G2642_AMO1	0.0323767	0.102366	9.0178	0.758985	0.912133	0.119767	0.0323767
PIOS1	HUMAN|A0A0B4J2F0	G6374_AMO1_vs_G2642_AMO1	0.0604174	0.193347	15.0178	0.758972	0.912133	0.119774	0.0604174
PIAS1	HUMAN|O75925	G6374_AMO1_vs_G2642_AMO1	-0.0246099	0.0787307	15.0178	0.758895	0.912133	0.119818	0.0246099
T22D4	HUMAN|Q9Y3Q8	G6374_AMO1_vs_G2642_AMO1	0.0259887	0.083074	15.0178	0.758706	0.912133	0.119927	0.0259887
ZFHX4	HUMAN|Q86UP3	G6374_AMO1_vs_G2642_AMO1	-0.0357806	0.114356	15.0178	0.758668	0.912133	0.119948	0.0357806
TTL12	HUMAN|Q14166	G6374_AMO1_vs_G2642_AMO1	-0.027277	0.0871507	15.0178	0.758595	0.912133	0.11999	0.027277
EMP3	HUMAN|P54852	G6374_AMO1_vs_G2642_AMO1	0.0560789	0.179166	15.0178	0.758586	0.912133	0.119995	0.0560789
PDX1	HUMAN|P52945	G6374_AMO1_vs_G2642_AMO1	-0.0351377	0.112257	15.0178	0.758577	0.912133	0.12	0.0351377
TF2H4	HUMAN|Q92759	G6374_AMO1_vs_G2642_AMO1	0.0181969	0.0580594	15.0178	0.758274	0.912133	0.120174	0.0181969
NCOA4	HUMAN|Q13772	G6374_AMO1_vs_G2642_AMO1	-0.0223692	0.0713066	15.0178	0.758061	0.912133	0.120296	0.0223692
YETS2	HUMAN|Q9ULM3	G6374_AMO1_vs_G2642_AMO1	-0.0371529	0.118339	15.0178	0.757876	0.912099	0.120402	0.0371529
CPSF1	HUMAN|Q10570	G6374_AMO1_vs_G2642_AMO1	-0.0371428	0.11823	15.0178	0.757723	0.912031	0.120489	0.0371428
HPBP1	HUMAN|Q9NZL4	G6374_AMO1_vs_G2642_AMO1	-0.0233206	0.0741913	15.0178	0.757595	0.911993	0.120563	0.0233206
COX2	HUMAN|P00403	G6374_AMO1_vs_G2642_AMO1	0.0675359	0.214838	15.0178	0.757575	0.911993	0.120574	0.0675359
CUL7	HUMAN|Q14999	G6374_AMO1_vs_G2642_AMO1	0.0232138	0.0737232	15.0178	0.757188	0.911735	0.120797	0.0232138
NIPBL	HUMAN|Q6KC79	G6374_AMO1_vs_G2642_AMO1	0.0236204	0.0749922	15.0178	0.757118	0.911735	0.120837	0.0236204
FLNB	HUMAN|O75369	G6374_AMO1_vs_G2642_AMO1	0.0635234	0.201287	15.0178	0.75666	0.911333	0.121099	0.0635234
MYPC2	HUMAN|Q14324	G6374_AMO1_vs_G2642_AMO1	-0.141629	0.447116	14.0178	0.756093	0.910766	0.121425	0.141629
COQ4	HUMAN|Q9Y3A0	G6374_AMO1_vs_G2642_AMO1	-0.0393116	0.124214	15.0178	0.755994	0.910762	0.121482	0.0393116
LCOR	HUMAN|Q96JN0-3	G6374_AMO1_vs_G2642_AMO1	0.060468	0.190915	15.0178	0.75581	0.910657	0.121587	0.060468
I2BP2	HUMAN|Q7Z5L9	G6374_AMO1_vs_G2642_AMO1	-0.0310292	0.0979572	15.0178	0.755784	0.910657	0.121602	0.0310292
WDR91	HUMAN|A4D1P6	G6374_AMO1_vs_G2642_AMO1	0.0239073	0.0754651	15.0178	0.755757	0.910657	0.121618	0.0239073
EPHB2	HUMAN|P29323	G6374_AMO1_vs_G2642_AMO1	0.0310555	0.0980054	15.0178	0.7557	0.910657	0.12165	0.0310555
MF14B	HUMAN|Q5SR56	G6374_AMO1_vs_G2642_AMO1	0.0469567	0.148166	15.0178	0.755668	0.910657	0.121669	0.0469567
NGDN	HUMAN|Q8NEJ9	G6374_AMO1_vs_G2642_AMO1	0.0240407	0.0758349	15.0178	0.755598	0.910657	0.121709	0.0240407
BL1S2	HUMAN|Q6QNY1	G6374_AMO1_vs_G2642_AMO1	0.0194486	0.0612764	15.0178	0.755316	0.910657	0.121871	0.0194486
ZY11B	HUMAN|Q9C0D3	G6374_AMO1_vs_G2642_AMO1	-0.0508576	0.160177	15.0178	0.75523	0.910657	0.121921	0.0508576
EPMIP	HUMAN|Q7L775	G6374_AMO1_vs_G2642_AMO1	-0.0209355	0.0658688	15.0178	0.754986	0.910595	0.122061	0.0209355
SPAG1	HUMAN|Q07617	G6374_AMO1_vs_G2642_AMO1	-0.0216886	0.0680679	15.0178	0.754395	0.909998	0.122401	0.0216886
COG1	HUMAN|Q8WTW3	G6374_AMO1_vs_G2642_AMO1	-0.0251161	0.0788118	15.0178	0.754355	0.909998	0.122424	0.0251161
RS11	HUMAN|P62280	G6374_AMO1_vs_G2642_AMO1	-0.0426915	0.133933	15.0178	0.754304	0.909998	0.122454	0.0426915
ZN320	HUMAN|A2RRD8	G6374_AMO1_vs_G2642_AMO1	-0.0964368	0.302451	15.0178	0.754231	0.909998	0.122496	0.0964368
PACN1	HUMAN|Q9BY11	G6374_AMO1_vs_G2642_AMO1	0.0256432	0.0804015	15.0178	0.754166	0.909998	0.122533	0.0256432
GPC6	HUMAN|Q9Y625	G6374_AMO1_vs_G2642_AMO1	0.127716	0.399159	13.0178	0.754075	0.909998	0.122585	0.127716
AGGF1	HUMAN|Q8N302	G6374_AMO1_vs_G2642_AMO1	-0.0156791	0.0490703	15.0178	0.753731	0.909895	0.122784	0.0156791
RT22	HUMAN|P82650	G6374_AMO1_vs_G2642_AMO1	0.0248731	0.0778405	15.0178	0.753719	0.909895	0.122791	0.0248731
KAT1	HUMAN|Q16773	G6374_AMO1_vs_G2642_AMO1	-0.0311259	0.0973859	15.0178	0.753664	0.909895	0.122822	0.0311259
COTL1	HUMAN|Q14019	G6374_AMO1_vs_G2642_AMO1	-0.0314408	0.0983225	15.0178	0.753547	0.909895	0.12289	0.0314408
YES	HUMAN|P07947	G6374_AMO1_vs_G2642_AMO1	0.0300564	0.0939578	15.0178	0.753457	0.909895	0.122941	0.0300564
IF5	HUMAN|P55010	G6374_AMO1_vs_G2642_AMO1	-0.0282535	0.0881826	15.0178	0.753082	0.909693	0.123158	0.0282535
RB12B	HUMAN|Q8IXT5	G6374_AMO1_vs_G2642_AMO1	0.0447405	0.139505	15.0178	0.752851	0.90953	0.123291	0.0447405
HEM2	HUMAN|P13716	G6374_AMO1_vs_G2642_AMO1	0.0303228	0.0944885	15.0178	0.752697	0.90946	0.12338	0.0303228
UBR3	HUMAN|Q6ZT12	G6374_AMO1_vs_G2642_AMO1	0.0237855	0.074066	15.0178	0.75253	0.909376	0.123476	0.0237855
BGLR	HUMAN|P08236	G6374_AMO1_vs_G2642_AMO1	0.0218255	0.067945	15.0178	0.752468	0.909376	0.123512	0.0218255
TCPH	HUMAN|Q99832	G6374_AMO1_vs_G2642_AMO1	0.0251941	0.0783254	15.0178	0.752144	0.909142	0.123699	0.0251941
SO4A1	HUMAN|Q96BD0	G6374_AMO1_vs_G2642_AMO1	-0.0201308	0.0625759	15.0178	0.752113	0.909142	0.123717	0.0201308
UCK1	HUMAN|Q9HA47	G6374_AMO1_vs_G2642_AMO1	0.0348045	0.108133	15.0178	0.75199	0.909142	0.123788	0.0348045
GMPPB	HUMAN|Q9Y5P6	G6374_AMO1_vs_G2642_AMO1	-0.0216856	0.0673591	15.0178	0.751936	0.909142	0.123819	0.0216856
GRK1	HUMAN|Q15835	G6374_AMO1_vs_G2642_AMO1	0.0331131	0.102803	15.0178	0.751815	0.909142	0.123889	0.0331131
COMD7	HUMAN|Q86VX2	G6374_AMO1_vs_G2642_AMO1	-0.0273791	0.084996	15.0178	0.751801	0.909142	0.123897	0.0273791
JAK3	HUMAN|P52333	G6374_AMO1_vs_G2642_AMO1	-0.0241079	0.0748286	15.0178	0.751762	0.909142	0.12392	0.0241079
ARI2	HUMAN|O95376	G6374_AMO1_vs_G2642_AMO1	0.0261948	0.0812982	15.0178	0.751738	0.909142	0.123933	0.0261948
FTM	HUMAN|Q68CZ1	G6374_AMO1_vs_G2642_AMO1	-0.0417713	0.129419	15.0178	0.751327	0.909085	0.124171	0.0417713
RFA1	HUMAN|P27694	G6374_AMO1_vs_G2642_AMO1	-0.0866156	0.268283	15.0178	0.751259	0.909085	0.12421	0.0866156
RN5A	HUMAN|Q05823	G6374_AMO1_vs_G2642_AMO1	-0.0240313	0.074293	15.0178	0.750803	0.908684	0.124474	0.0240313
ARPC2	HUMAN|O15144	G6374_AMO1_vs_G2642_AMO1	-0.0349714	0.108024	15.0178	0.750602	0.908558	0.12459	0.0349714
RBBP6	HUMAN|Q7Z6E9	G6374_AMO1_vs_G2642_AMO1	0.0271565	0.0838475	15.0178	0.750496	0.908546	0.124652	0.0271565
SYMM	HUMAN|Q96GW9	G6374_AMO1_vs_G2642_AMO1	-0.0470488	0.145146	15.0178	0.750296	0.908421	0.124767	0.0470488
LAMC1	HUMAN|P11047	G6374_AMO1_vs_G2642_AMO1	0.0396497	0.122307	15.0178	0.750271	0.908421	0.124782	0.0396497
ORC1	HUMAN|Q13415	G6374_AMO1_vs_G2642_AMO1	0.0328264	0.101049	15.0178	0.749772	0.908018	0.125071	0.0328264
NPC2	HUMAN|P61916	G6374_AMO1_vs_G2642_AMO1	-0.024546	0.0755146	15.0178	0.749627	0.90796	0.125155	0.024546
SCLT1	HUMAN|Q96NL6	G6374_AMO1_vs_G2642_AMO1	0.0259763	0.0798152	15.0178	0.749326	0.907712	0.125329	0.0259763
SRCN1	HUMAN|Q9C0H9	G6374_AMO1_vs_G2642_AMO1	0.0351088	0.10787	15.0178	0.749313	0.907712	0.125337	0.0351088
TOP3A	HUMAN|Q13472	G6374_AMO1_vs_G2642_AMO1	-0.0315167	0.0968177	15.0178	0.749274	0.907712	0.125359	0.0315167
SPF30	HUMAN|O75940	G6374_AMO1_vs_G2642_AMO1	0.056811	0.174484	15.0178	0.749223	0.907712	0.125389	0.056811
PISD	HUMAN|Q9UG56	G6374_AMO1_vs_G2642_AMO1	0.0381767	0.117244	15.0178	0.749208	0.907712	0.125398	0.0381767
DPYL5	HUMAN|Q9BPU6	G6374_AMO1_vs_G2642_AMO1	0.239239	0.72752	10.0178	0.749046	0.907712	0.125491	0.239239
RM14	HUMAN|Q6P1L8	G6374_AMO1_vs_G2642_AMO1	-0.0318746	0.0977456	15.0178	0.748851	0.907712	0.125605	0.0318746
PUM3	HUMAN|Q15397	G6374_AMO1_vs_G2642_AMO1	-0.0463495	0.142094	15.0178	0.748783	0.907712	0.125644	0.0463495
RL3L	HUMAN|Q92901	G6374_AMO1_vs_G2642_AMO1	-0.0435739	0.133528	15.0178	0.74868	0.907712	0.125704	0.0435739
RBM41	HUMAN|Q96IZ5	G6374_AMO1_vs_G2642_AMO1	0.0192149	0.0588245	15.0178	0.748443	0.90769	0.125842	0.0192149
RTF2	HUMAN|Q9BY42	G6374_AMO1_vs_G2642_AMO1	0.0562131	0.172014	15.0178	0.748334	0.907675	0.125904	0.0562131
CASP4	HUMAN|P49662	G6374_AMO1_vs_G2642_AMO1	0.0702974	0.215096	15.0178	0.748315	0.907675	0.125916	0.0702974
TCRG1	HUMAN|O14776	G6374_AMO1_vs_G2642_AMO1	0.0271793	0.0831076	15.0178	0.748154	0.907675	0.126009	0.0271793
DLGP5	HUMAN|Q15398	G6374_AMO1_vs_G2642_AMO1	-0.03295	0.100739	15.0178	0.748121	0.907675	0.126028	0.03295
RHG35	HUMAN|Q9NRY4	G6374_AMO1_vs_G2642_AMO1	0.0266114	0.0813435	15.0178	0.748072	0.907675	0.126057	0.0266114
FOXG1	HUMAN|P55316	G6374_AMO1_vs_G2642_AMO1	-0.0407722	0.124606	15.0178	0.748026	0.907675	0.126084	0.0407722
TBCD9	HUMAN|Q6ZT07	G6374_AMO1_vs_G2642_AMO1	0.0509744	0.155752	15.0178	0.747974	0.907675	0.126113	0.0509744
TCPG	HUMAN|P49368	G6374_AMO1_vs_G2642_AMO1	-0.0253166	0.0772249	15.0178	0.747567	0.90756	0.12635	0.0253166
ENKD1	HUMAN|Q9H0I2	G6374_AMO1_vs_G2642_AMO1	0.062902	0.191838	15.0178	0.747521	0.90756	0.126377	0.062902
POC1A	HUMAN|Q8NBT0	G6374_AMO1_vs_G2642_AMO1	-0.0230542	0.0703074	15.0178	0.74751	0.90756	0.126383	0.0230542
PUM1	HUMAN|Q14671	G6374_AMO1_vs_G2642_AMO1	-0.0338181	0.103125	15.0178	0.74749	0.90756	0.126394	0.0338181
IF4A1	HUMAN|P60842	G6374_AMO1_vs_G2642_AMO1	0.030348	0.0925159	15.0178	0.747418	0.90756	0.126437	0.030348
NSRP1	HUMAN|Q9H0G5	G6374_AMO1_vs_G2642_AMO1	-0.15661	0.477399	15.0178	0.747404	0.90756	0.126445	0.15661
DEND3	HUMAN|A2RUS2	G6374_AMO1_vs_G2642_AMO1	-0.0325192	0.0990503	15.0178	0.747211	0.90756	0.126557	0.0325192
CMBL	HUMAN|Q96DG6	G6374_AMO1_vs_G2642_AMO1	-0.185951	0.566275	15.0178	0.747161	0.90756	0.126586	0.185951
RT29	HUMAN|P51398	G6374_AMO1_vs_G2642_AMO1	0.0285383	0.0868748	15.0178	0.74707	0.90756	0.126639	0.0285383
PTPRS	HUMAN|Q13332	G6374_AMO1_vs_G2642_AMO1	-0.0923786	0.281203	15.0178	0.747061	0.90756	0.126644	0.0923786
TRI13	HUMAN|O60858	G6374_AMO1_vs_G2642_AMO1	0.0597313	0.181692	15.0178	0.746884	0.90756	0.126747	0.0597313
SCMH1	HUMAN|Q96GD3	G6374_AMO1_vs_G2642_AMO1	0.0383957	0.116732	15.0178	0.746757	0.90756	0.126821	0.0383957
RBM14	HUMAN|Q96PK6	G6374_AMO1_vs_G2642_AMO1	-0.0333191	0.101295	15.0178	0.746751	0.90756	0.126824	0.0333191
S4A5	HUMAN|Q9BY07	G6374_AMO1_vs_G2642_AMO1	-0.110932	0.336885	15.0178	0.746487	0.90756	0.126978	0.110932
T200A	HUMAN|Q86VY9	G6374_AMO1_vs_G2642_AMO1	0.0832574	0.252611	15.0178	0.746264	0.90756	0.127107	0.0832574
LAMP2	HUMAN|P13473	G6374_AMO1_vs_G2642_AMO1	0.031079	0.0942635	15.0178	0.746178	0.90756	0.127157	0.031079
TTC8	HUMAN|Q8TAM2	G6374_AMO1_vs_G2642_AMO1	-0.0276857	0.0839174	15.0178	0.74602	0.907551	0.127249	0.0276857
DGKD	HUMAN|Q16760	G6374_AMO1_vs_G2642_AMO1	0.0249956	0.0756447	15.0178	0.745637	0.907201	0.127473	0.0249956
ATIF1	HUMAN|Q9UII2	G6374_AMO1_vs_G2642_AMO1	-0.0508415	0.153806	15.0178	0.745546	0.907201	0.127526	0.0508415
MAIP1	HUMAN|Q8WWC4	G6374_AMO1_vs_G2642_AMO1	0.0464447	0.140484	15.0178	0.745511	0.907201	0.127546	0.0464447
NCOA2	HUMAN|Q15596	G6374_AMO1_vs_G2642_AMO1	0.0286871	0.0866888	15.0178	0.745276	0.907113	0.127683	0.0286871
MP2K4	HUMAN|P45985	G6374_AMO1_vs_G2642_AMO1	-0.030141	0.0910543	15.0178	0.745201	0.907113	0.127726	0.030141
IF4B	HUMAN|P23588	G6374_AMO1_vs_G2642_AMO1	-0.0380856	0.115002	15.0178	0.74509	0.907113	0.127791	0.0380856
AT5EL	HUMAN|Q5VTU8	G6374_AMO1_vs_G2642_AMO1	0.0653987	0.197331	15.0178	0.74491	0.907018	0.127896	0.0653987
DLGP5	HUMAN|Q15398-3	G6374_AMO1_vs_G2642_AMO1	0.036989	0.111601	15.0178	0.744891	0.907018	0.127907	0.036989
HAUS3	HUMAN|Q68CZ6	G6374_AMO1_vs_G2642_AMO1	0.019399	0.0584498	15.0178	0.744558	0.906824	0.128101	0.019399
ERH	HUMAN|P84090	G6374_AMO1_vs_G2642_AMO1	-0.0232686	0.0700975	15.0178	0.744518	0.906824	0.128125	0.0232686
GOGA5	HUMAN|Q8TBA6	G6374_AMO1_vs_G2642_AMO1	0.0208601	0.0628126	15.0178	0.744404	0.906824	0.128191	0.0208601
AP3M2	HUMAN|P53677	G6374_AMO1_vs_G2642_AMO1	-0.0242699	0.0730415	15.0178	0.744273	0.906824	0.128268	0.0242699
TAF3	HUMAN|Q5VWG9	G6374_AMO1_vs_G2642_AMO1	-0.024864	0.0747761	15.0178	0.744098	0.906732	0.12837	0.024864
YIPF3	HUMAN|Q9GZM5	G6374_AMO1_vs_G2642_AMO1	0.0328563	0.0987362	15.0178	0.743909	0.906618	0.12848	0.0328563
RN216	HUMAN|Q9NWF9	G6374_AMO1_vs_G2642_AMO1	-0.0565318	0.169846	15.0178	0.743854	0.906618	0.128512	0.0565318
F241A	HUMAN|Q8N8J7	G6374_AMO1_vs_G2642_AMO1	0.0439801	0.132043	15.0178	0.743684	0.906578	0.128612	0.0439801
RPGR	HUMAN|Q92834	G6374_AMO1_vs_G2642_AMO1	0.0360267	0.108055	15.0178	0.743435	0.906391	0.128757	0.0360267
TZAP	HUMAN|P10074	G6374_AMO1_vs_G2642_AMO1	0.0200231	0.0600326	15.0178	0.74334	0.906391	0.128813	0.0200231
DFFB	HUMAN|O76075	G6374_AMO1_vs_G2642_AMO1	-0.0225695	0.0676484	15.0178	0.743272	0.906391	0.128852	0.0225695
ZBED8	HUMAN|Q8IZ13	G6374_AMO1_vs_G2642_AMO1	0.0227745	0.0682528	15.0178	0.743236	0.906391	0.128873	0.0227745
HNRPC	HUMAN|P07910-2	G6374_AMO1_vs_G2642_AMO1	-0.0865574	0.259218	15.0178	0.743059	0.906391	0.128977	0.0865574
ZN346	HUMAN|Q9UL40	G6374_AMO1_vs_G2642_AMO1	-0.0239137	0.071586	15.0178	0.742957	0.906391	0.129036	0.0239137
CHM4A	HUMAN|Q9BY43	G6374_AMO1_vs_G2642_AMO1	-0.027609	0.0825844	15.0178	0.742767	0.906279	0.129148	0.027609
GCC1	HUMAN|Q96CN9	G6374_AMO1_vs_G2642_AMO1	-0.0904341	0.27049	15.0178	0.742751	0.906279	0.129157	0.0904341
RHG25	HUMAN|P42331	G6374_AMO1_vs_G2642_AMO1	-0.0494864	0.148012	15.0178	0.742746	0.906279	0.12916	0.0494864
ZN827	HUMAN|Q17R98	G6374_AMO1_vs_G2642_AMO1	-0.0448297	0.134063	15.0178	0.742707	0.906279	0.129182	0.0448297
SHPRH	HUMAN|Q149N8	G6374_AMO1_vs_G2642_AMO1	0.0235101	0.0702971	15.0178	0.742673	0.906279	0.129202	0.0235101
FSCN1	HUMAN|Q16658	G6374_AMO1_vs_G2642_AMO1	-0.0383888	0.114763	15.0178	0.742624	0.906279	0.129231	0.0383888
RFC3	HUMAN|P40938	G6374_AMO1_vs_G2642_AMO1	0.0231827	0.0692974	15.0178	0.742599	0.906279	0.129246	0.0231827
DHTK1	HUMAN|Q96HY7	G6374_AMO1_vs_G2642_AMO1	0.0234359	0.0700506	15.0178	0.742586	0.906279	0.129253	0.0234359
DPH3	HUMAN|Q96FX2	G6374_AMO1_vs_G2642_AMO1	0.0322317	0.0962584	15.0178	0.742373	0.906279	0.129378	0.0322317
SAHH2	HUMAN|O43865	G6374_AMO1_vs_G2642_AMO1	0.0239264	0.0713905	15.0178	0.742149	0.906279	0.129509	0.0239264
ICT1	HUMAN|Q14197	G6374_AMO1_vs_G2642_AMO1	0.0458658	0.136689	15.0178	0.741853	0.906279	0.129682	0.0458658
CLOCK	HUMAN|O15516	G6374_AMO1_vs_G2642_AMO1	0.0586571	0.174802	15.0178	0.741842	0.906279	0.129689	0.0586571
KAPCA	HUMAN|P17612	G6374_AMO1_vs_G2642_AMO1	-0.0296446	0.0883402	15.0178	0.741835	0.906279	0.129693	0.0296446
STK33	HUMAN|Q9BYT3	G6374_AMO1_vs_G2642_AMO1	0.0223029	0.0664186	15.0178	0.741672	0.906279	0.129788	0.0223029
TRMB	HUMAN|Q9UBP6	G6374_AMO1_vs_G2642_AMO1	-0.029593	0.0881047	15.0178	0.741605	0.906279	0.129828	0.029593
INAR1	HUMAN|P17181	G6374_AMO1_vs_G2642_AMO1	0.0307685	0.0915747	15.0178	0.741524	0.906279	0.129875	0.0307685
ZN134	HUMAN|P52741	G6374_AMO1_vs_G2642_AMO1	0.0320265	0.0952664	15.0178	0.741388	0.906279	0.129955	0.0320265
NECT1	HUMAN|Q15223	G6374_AMO1_vs_G2642_AMO1	-0.0509761	0.151459	15.0178	0.741101	0.906238	0.130123	0.0509761
ADPRS	HUMAN|Q9NX46	G6374_AMO1_vs_G2642_AMO1	0.0233221	0.0691846	15.0178	0.740707	0.905874	0.130354	0.0233221
ZMYM5	HUMAN|Q9UJ78	G6374_AMO1_vs_G2642_AMO1	-0.0617644	0.182996	15.0178	0.740398	0.905613	0.130535	0.0617644
ZDH18	HUMAN|Q9NUE0	G6374_AMO1_vs_G2642_AMO1	0.0429977	0.127327	15.0178	0.740267	0.90557	0.130612	0.0429977
FCSK	HUMAN|Q8N0W3	G6374_AMO1_vs_G2642_AMO1	-0.0282568	0.0836462	15.0178	0.74018	0.90557	0.130663	0.0282568
ARLY	HUMAN|P04424	G6374_AMO1_vs_G2642_AMO1	0.0309776	0.0916836	15.0178	0.740134	0.90557	0.13069	0.0309776
MED29	HUMAN|Q9NX70	G6374_AMO1_vs_G2642_AMO1	-0.0273648	0.08091	15.0178	0.739885	0.905455	0.130836	0.0273648
NDE1	HUMAN|Q9NXR1	G6374_AMO1_vs_G2642_AMO1	-0.0320625	0.094699	15.0178	0.739619	0.905247	0.130992	0.0320625
CARL1	HUMAN|Q5VZK9	G6374_AMO1_vs_G2642_AMO1	-0.0356588	0.105277	15.0178	0.739514	0.905236	0.131053	0.0356588
ARHGB	HUMAN|O15085	G6374_AMO1_vs_G2642_AMO1	-0.0244899	0.0722945	15.0178	0.739487	0.905236	0.13107	0.0244899
OTUD5	HUMAN|Q96G74	G6374_AMO1_vs_G2642_AMO1	-0.0336997	0.0994537	15.0178	0.739416	0.905236	0.131111	0.0336997
ARPC4	HUMAN|P59998	G6374_AMO1_vs_G2642_AMO1	0.029104	0.0857246	15.0178	0.73893	0.904872	0.131397	0.029104
DNLZ	HUMAN|Q5SXM8	G6374_AMO1_vs_G2642_AMO1	-0.0305413	0.0898808	15.0178	0.738714	0.904726	0.131524	0.0305413
GPN1	HUMAN|Q9HCN4	G6374_AMO1_vs_G2642_AMO1	-0.0513247	0.150928	15.0178	0.738521	0.904607	0.131637	0.0513247
RPOM	HUMAN|O00411	G6374_AMO1_vs_G2642_AMO1	0.0397919	0.116984	15.0178	0.738455	0.904607	0.131676	0.0397919
FP100	HUMAN|Q0VG06	G6374_AMO1_vs_G2642_AMO1	-0.0266336	0.0782234	15.0178	0.73821	0.904461	0.13182	0.0266336
CLPP	HUMAN|Q16740	G6374_AMO1_vs_G2642_AMO1	-0.0300931	0.088329	15.0178	0.738054	0.904386	0.131912	0.0300931
RABE1	HUMAN|Q15276	G6374_AMO1_vs_G2642_AMO1	0.0210488	0.0617338	15.0178	0.737857	0.904262	0.132028	0.0210488
SON	HUMAN|P18583	G6374_AMO1_vs_G2642_AMO1	0.0275178	0.0806971	15.0178	0.737826	0.904262	0.132046	0.0275178
RASK	HUMAN|P01116	G6374_AMO1_vs_G2642_AMO1	0.0781514	0.229152	15.0178	0.737793	0.904262	0.132065	0.0781514
MTBP	HUMAN|Q96DY7	G6374_AMO1_vs_G2642_AMO1	0.0258898	0.0758699	15.0178	0.737651	0.904262	0.132149	0.0258898
GSTK1	HUMAN|Q9Y2Q3	G6374_AMO1_vs_G2642_AMO1	-0.0303835	0.0889878	15.0178	0.737507	0.904262	0.132234	0.0303835
EF1D	HUMAN|P29692-3	G6374_AMO1_vs_G2642_AMO1	-0.085823	0.25047	13.0178	0.737332	0.904207	0.132337	0.085823
NGLY1	HUMAN|Q96IV0	G6374_AMO1_vs_G2642_AMO1	-0.0245377	0.071816	15.0178	0.737329	0.904207	0.132338	0.0245377
ICA69	HUMAN|Q05084	G6374_AMO1_vs_G2642_AMO1	0.0314271	0.091876	15.0178	0.737046	0.90409	0.132506	0.0314271
ARHG1	HUMAN|Q92888	G6374_AMO1_vs_G2642_AMO1	0.0313584	0.0914801	15.0178	0.736508	0.903548	0.132823	0.0313584
WDR20	HUMAN|Q8TBZ3	G6374_AMO1_vs_G2642_AMO1	0.0272122	0.0793137	15.0178	0.736283	0.903389	0.132956	0.0272122
MCM6	HUMAN|Q14566	G6374_AMO1_vs_G2642_AMO1	-0.0239732	0.0698688	15.0178	0.736266	0.903389	0.132965	0.0239732
ORC4	HUMAN|O43929	G6374_AMO1_vs_G2642_AMO1	0.0309093	0.09005	15.0178	0.736172	0.903389	0.133021	0.0309093
MRES1	HUMAN|Q9P0P8	G6374_AMO1_vs_G2642_AMO1	-0.0350009	0.101919	15.0178	0.736042	0.903389	0.133097	0.0350009
TPST2	HUMAN|O60704	G6374_AMO1_vs_G2642_AMO1	0.0551208	0.160301	15.0178	0.735719	0.903167	0.133288	0.0551208
NUFP1	HUMAN|Q9UHK0	G6374_AMO1_vs_G2642_AMO1	0.0442462	0.128622	15.0178	0.735613	0.903155	0.13335	0.0442462
MDR3	HUMAN|P21439	G6374_AMO1_vs_G2642_AMO1	0.0329334	0.0957146	15.0178	0.735557	0.903155	0.133384	0.0329334
KDM7A	HUMAN|Q6ZMT4	G6374_AMO1_vs_G2642_AMO1	0.0492446	0.143039	15.0178	0.735415	0.903146	0.133468	0.0492446
ARF5	HUMAN|P84085	G6374_AMO1_vs_G2642_AMO1	-0.0366027	0.106147	15.0178	0.735005	0.90276	0.13371	0.0366027
KIF17	HUMAN|Q9P2E2	G6374_AMO1_vs_G2642_AMO1	-0.0333022	0.0965495	15.0178	0.734935	0.90276	0.133751	0.0333022
TET1	HUMAN|Q8NFU7	G6374_AMO1_vs_G2642_AMO1	-0.0567679	0.164474	15.0178	0.734769	0.902706	0.133849	0.0567679
PAAT	HUMAN|Q9H8K7	G6374_AMO1_vs_G2642_AMO1	-0.0274293	0.0794552	15.0178	0.734718	0.902706	0.133879	0.0274293
BRMS1	HUMAN|Q9HCU9	G6374_AMO1_vs_G2642_AMO1	-0.0436391	0.126384	15.0178	0.734665	0.902706	0.133911	0.0436391
NU205	HUMAN|Q92621	G6374_AMO1_vs_G2642_AMO1	-0.0525497	0.152025	15.0178	0.734388	0.90259	0.134074	0.0525497
EF1D	HUMAN|P29692	G6374_AMO1_vs_G2642_AMO1	0.04401	0.127066	15.0178	0.733881	0.902084	0.134374	0.04401
THOC5	HUMAN|Q13769	G6374_AMO1_vs_G2642_AMO1	0.0356133	0.102788	15.0178	0.733793	0.902084	0.134427	0.0356133
KIF5A	HUMAN|Q12840	G6374_AMO1_vs_G2642_AMO1	0.0311881	0.0899804	15.0178	0.733693	0.902084	0.134486	0.0311881
LRCH1	HUMAN|Q9Y2L9	G6374_AMO1_vs_G2642_AMO1	0.0253139	0.0728285	15.0178	0.732977	0.901325	0.13491	0.0253139
SELM	HUMAN|Q8WWX9	G6374_AMO1_vs_G2642_AMO1	-0.0435999	0.125404	15.0178	0.732908	0.901325	0.134951	0.0435999
SL9A1	HUMAN|P19634	G6374_AMO1_vs_G2642_AMO1	0.0553786	0.159269	15.0178	0.732887	0.901325	0.134963	0.0553786
ULK3	HUMAN|Q6PHR2	G6374_AMO1_vs_G2642_AMO1	0.0387125	0.111297	15.0178	0.732794	0.901325	0.135018	0.0387125
VA0D1	HUMAN|P61421	G6374_AMO1_vs_G2642_AMO1	0.0224615	0.0645713	15.0178	0.732776	0.901325	0.135029	0.0224615
C2D1A	HUMAN|Q6P1N0-2	G6374_AMO1_vs_G2642_AMO1	-0.0505772	0.145346	15.0178	0.732686	0.901325	0.135082	0.0505772
CIP4	HUMAN|Q15642	G6374_AMO1_vs_G2642_AMO1	0.0179556	0.0515928	15.0178	0.732651	0.901325	0.135103	0.0179556
BRAF	HUMAN|P15056	G6374_AMO1_vs_G2642_AMO1	0.0369111	0.106025	15.0178	0.732571	0.901325	0.13515	0.0369111
TTC3	HUMAN|P53804	G6374_AMO1_vs_G2642_AMO1	-0.0323241	0.0927965	15.0178	0.732425	0.901325	0.135237	0.0323241
DUS4L	HUMAN|O95620	G6374_AMO1_vs_G2642_AMO1	0.0417533	0.119827	15.0178	0.732341	0.901325	0.135287	0.0417533
HGF	HUMAN|P14210	G6374_AMO1_vs_G2642_AMO1	-0.0650242	0.186594	15.0178	0.732317	0.901325	0.135301	0.0650242
UB2E1	HUMAN|P51965	G6374_AMO1_vs_G2642_AMO1	0.0239893	0.0688121	15.0178	0.732214	0.901325	0.135362	0.0239893
CX038	HUMAN|Q8TB03	G6374_AMO1_vs_G2642_AMO1	-0.0326407	0.0935055	15.0178	0.731877	0.901325	0.135562	0.0326407
RBIS	HUMAN|Q8N0T1	G6374_AMO1_vs_G2642_AMO1	0.0226851	0.0648798	15.0178	0.731457	0.900982	0.135811	0.0226851
STK16	HUMAN|O75716	G6374_AMO1_vs_G2642_AMO1	-0.0556045	0.158986	15.0178	0.731386	0.900982	0.135853	0.0556045
PML	HUMAN|P29590-8	G6374_AMO1_vs_G2642_AMO1	-0.0404849	0.115708	15.0178	0.73128	0.900982	0.135916	0.0404849
HNRPD	HUMAN|Q14103-2	G6374_AMO1_vs_G2642_AMO1	0.0827204	0.236367	15.0178	0.731224	0.900982	0.135949	0.0827204
2A5B	HUMAN|Q15173	G6374_AMO1_vs_G2642_AMO1	-0.0318836	0.091069	15.0178	0.731122	0.900982	0.13601	0.0318836
CRML	HUMAN|Q96RY5	G6374_AMO1_vs_G2642_AMO1	-0.058608	0.167152	15.0178	0.730738	0.900684	0.136238	0.058608
ZFP62	HUMAN|Q8NB50	G6374_AMO1_vs_G2642_AMO1	0.10983	0.312846	15.0178	0.730413	0.900401	0.136432	0.10983
NOP9	HUMAN|Q86U38	G6374_AMO1_vs_G2642_AMO1	0.0272941	0.0776554	15.0178	0.730114	0.900149	0.13661	0.0272941
APOH	HUMAN|P02749	G6374_AMO1_vs_G2642_AMO1	-0.129113	0.367181	15.0178	0.729998	0.900125	0.136678	0.129113
ANXA4	HUMAN|P09525	G6374_AMO1_vs_G2642_AMO1	0.0356417	0.101329	15.0178	0.729917	0.900125	0.136726	0.0356417
SFSWA	HUMAN|Q12872	G6374_AMO1_vs_G2642_AMO1	0.0269088	0.076402	15.0178	0.729582	0.899847	0.136926	0.0269088
CLK4	HUMAN|Q9HAZ1	G6374_AMO1_vs_G2642_AMO1	0.0272096	0.0772526	15.0178	0.72957	0.899847	0.136933	0.0272096
RN213	HUMAN|Q63HN8	G6374_AMO1_vs_G2642_AMO1	0.0267569	0.0759426	15.0178	0.729486	0.899847	0.136983	0.0267569
RIPL1	HUMAN|Q5EBL4	G6374_AMO1_vs_G2642_AMO1	0.0302822	0.0858821	15.0178	0.729287	0.899835	0.137102	0.0302822
NOL11	HUMAN|Q9H8H0	G6374_AMO1_vs_G2642_AMO1	0.0250221	0.0709134	15.0178	0.729101	0.899723	0.137212	0.0250221
CENPS	HUMAN|Q8N2Z9	G6374_AMO1_vs_G2642_AMO1	-0.0220255	0.0624105	15.0178	0.729058	0.899723	0.137238	0.0220255
AGO2	HUMAN|Q9UKV8	G6374_AMO1_vs_G2642_AMO1	0.0304686	0.0863076	15.0178	0.728977	0.899723	0.137286	0.0304686
CNNM3	HUMAN|Q8NE01	G6374_AMO1_vs_G2642_AMO1	0.0331596	0.0939227	15.0178	0.728956	0.899723	0.137299	0.0331596
NAGAB	HUMAN|P17050	G6374_AMO1_vs_G2642_AMO1	-0.0501947	0.141904	15.0178	0.728463	0.899407	0.137592	0.0501947
LCOR	HUMAN|Q96JN0	G6374_AMO1_vs_G2642_AMO1	0.0311279	0.0878552	15.0178	0.728033	0.898994	0.137849	0.0311279
ARL5B	HUMAN|Q96KC2	G6374_AMO1_vs_G2642_AMO1	0.024895	0.0702502	15.0178	0.727983	0.898994	0.137879	0.024895
CLPB	HUMAN|Q9H078	G6374_AMO1_vs_G2642_AMO1	-0.0283113	0.0798875	15.0178	0.727974	0.898994	0.137884	0.0283113
GBG1	HUMAN|P63211	G6374_AMO1_vs_G2642_AMO1	-0.0636099	0.179388	15.0178	0.727825	0.898994	0.137973	0.0636099
ITPR1	HUMAN|Q14643	G6374_AMO1_vs_G2642_AMO1	0.0924607	0.260477	15.0178	0.72755	0.898867	0.138137	0.0924607
DGC6L	HUMAN|Q9BY27	G6374_AMO1_vs_G2642_AMO1	-0.0380499	0.107113	15.0178	0.727356	0.898745	0.138253	0.0380499
YETS4	HUMAN|O95619	G6374_AMO1_vs_G2642_AMO1	0.0270453	0.0761068	15.0178	0.727262	0.898745	0.138309	0.0270453
ZEP1	HUMAN|P15822	G6374_AMO1_vs_G2642_AMO1	0.0376773	0.106015	15.0178	0.727236	0.898745	0.138325	0.0376773
L2GL1	HUMAN|Q15334	G6374_AMO1_vs_G2642_AMO1	0.0421885	0.118698	15.0178	0.727212	0.898745	0.138339	0.0421885
H12	HUMAN|P16403	G6374_AMO1_vs_G2642_AMO1	-0.0566346	0.159147	15.0178	0.726892	0.898642	0.13853	0.0566346
NDRG3	HUMAN|Q9UGV2	G6374_AMO1_vs_G2642_AMO1	-0.0261132	0.0733612	15.0178	0.726826	0.898642	0.13857	0.0261132
NMT1	HUMAN|P30419	G6374_AMO1_vs_G2642_AMO1	-0.0234407	0.0658198	15.0178	0.726694	0.898633	0.138648	0.0234407
LAMP1	HUMAN|P11279	G6374_AMO1_vs_G2642_AMO1	0.0338077	0.0949192	15.0178	0.726665	0.898633	0.138666	0.0338077
FA8	HUMAN|P00451	G6374_AMO1_vs_G2642_AMO1	-0.0319585	0.0896612	15.0178	0.726472	0.898593	0.138781	0.0319585
AP4E1	HUMAN|Q9UPM8	G6374_AMO1_vs_G2642_AMO1	-0.0366491	0.102582	15.0178	0.725863	0.897958	0.139145	0.0366491
GPN3	HUMAN|Q9UHW5	G6374_AMO1_vs_G2642_AMO1	-0.0237472	0.0664585	15.0178	0.725821	0.897958	0.139171	0.0237472
CTL1	HUMAN|Q8WWI5	G6374_AMO1_vs_G2642_AMO1	0.0552034	0.154219	15.0178	0.725358	0.897569	0.139447	0.0552034
MAGD2	HUMAN|Q9UNF1	G6374_AMO1_vs_G2642_AMO1	0.0224318	0.0626559	15.0178	0.725314	0.897569	0.139474	0.0224318
CD37L	HUMAN|Q7L3B6	G6374_AMO1_vs_G2642_AMO1	-0.0292332	0.0816465	15.0178	0.725292	0.897569	0.139487	0.0292332
JPH1	HUMAN|Q9HDC5	G6374_AMO1_vs_G2642_AMO1	-0.0576217	0.160415	13.0178	0.725202	0.897569	0.139541	0.0576217
TTC14	HUMAN|Q96N46	G6374_AMO1_vs_G2642_AMO1	0.0386099	0.107715	15.0178	0.724998	0.897569	0.139663	0.0386099
B4GN4	HUMAN|Q76KP1	G6374_AMO1_vs_G2642_AMO1	-0.071053	0.198212	15.0178	0.724981	0.897569	0.139673	0.071053
RASH	HUMAN|P01112	G6374_AMO1_vs_G2642_AMO1	-0.0285384	0.0796077	15.0178	0.724968	0.897569	0.139681	0.0285384
GLI4	HUMAN|P10075	G6374_AMO1_vs_G2642_AMO1	-0.0552555	0.154095	15.0178	0.724899	0.897569	0.139722	0.0552555
RTN1	HUMAN|Q16799	G6374_AMO1_vs_G2642_AMO1	0.0776618	0.216557	15.0178	0.724871	0.897569	0.139739	0.0776618
ZMYM6	HUMAN|O95789	G6374_AMO1_vs_G2642_AMO1	0.0251973	0.0702155	15.0178	0.724697	0.897569	0.139843	0.0251973
TRM11	HUMAN|Q7Z4G4	G6374_AMO1_vs_G2642_AMO1	-0.0291722	0.0812869	15.0178	0.724681	0.897569	0.139853	0.0291722
CPSF2	HUMAN|Q9P2I0	G6374_AMO1_vs_G2642_AMO1	0.0735771	0.204866	15.0178	0.724484	0.897569	0.139971	0.0735771
SYNE3	HUMAN|Q6ZMZ3	G6374_AMO1_vs_G2642_AMO1	0.0378655	0.105382	15.0178	0.724361	0.897569	0.140045	0.0378655
AK17A	HUMAN|Q02040	G6374_AMO1_vs_G2642_AMO1	0.0190215	0.0529165	15.0178	0.724254	0.897569	0.140109	0.0190215
VPS54	HUMAN|Q9P1Q0-4	G6374_AMO1_vs_G2642_AMO1	-0.0482546	0.134238	15.0178	0.724248	0.897569	0.140113	0.0482546
MCLN1	HUMAN|Q9GZU1	G6374_AMO1_vs_G2642_AMO1	0.043802	0.121823	15.0178	0.724187	0.897569	0.140149	0.043802
BLT3A	HUMAN|Q6BDS2	G6374_AMO1_vs_G2642_AMO1	0.0453728	0.126071	15.0178	0.723933	0.897569	0.140302	0.0453728
MK09	HUMAN|P45984	G6374_AMO1_vs_G2642_AMO1	0.0445218	0.123678	15.0178	0.723872	0.897569	0.140338	0.0445218
TINF2	HUMAN|Q9BSI4-2	G6374_AMO1_vs_G2642_AMO1	0.0315019	0.0874202	15.0178	0.723603	0.897515	0.1405	0.0315019
S26A2	HUMAN|P50443	G6374_AMO1_vs_G2642_AMO1	0.0602361	0.16703	15.0178	0.723399	0.89738	0.140622	0.0602361
RADI	HUMAN|P35241	G6374_AMO1_vs_G2642_AMO1	-0.0355345	0.0985049	15.0178	0.723319	0.89738	0.14067	0.0355345
RTCA	HUMAN|O00442	G6374_AMO1_vs_G2642_AMO1	0.0287997	0.0797677	15.0178	0.723095	0.897238	0.140805	0.0287997
TM104	HUMAN|Q8NE00	G6374_AMO1_vs_G2642_AMO1	0.0542286	0.150072	15.0178	0.722871	0.897078	0.140939	0.0542286
CF410	HUMAN|O43822	G6374_AMO1_vs_G2642_AMO1	0.0233652	0.0646343	15.0178	0.722763	0.897062	0.141004	0.0233652
SGTB	HUMAN|Q96EQ0	G6374_AMO1_vs_G2642_AMO1	0.0503771	0.139079	15.0178	0.722234	0.896524	0.141322	0.0503771
HPS1	HUMAN|Q92902	G6374_AMO1_vs_G2642_AMO1	-0.0332256	0.0916089	15.0178	0.721891	0.896216	0.141529	0.0332256
ASB2	HUMAN|Q96Q27	G6374_AMO1_vs_G2642_AMO1	-0.0415962	0.114655	15.0178	0.721815	0.896216	0.141574	0.0415962
FUT1	HUMAN|P19526	G6374_AMO1_vs_G2642_AMO1	-0.043296	0.119334	15.0178	0.7218	0.896216	0.141583	0.043296
ANKH1	HUMAN|Q8IWZ3-6	G6374_AMO1_vs_G2642_AMO1	0.0510402	0.140647	15.0178	0.721739	0.896216	0.14162	0.0510402
DHX16	HUMAN|O60231	G6374_AMO1_vs_G2642_AMO1	0.0602957	0.166043	15.0178	0.721566	0.896216	0.141724	0.0602957
PRUN1	HUMAN|Q86TP1	G6374_AMO1_vs_G2642_AMO1	0.0258306	0.0711182	15.0178	0.721513	0.896216	0.141756	0.0258306
SNTB2	HUMAN|Q13425	G6374_AMO1_vs_G2642_AMO1	-0.0254276	0.0699968	15.0178	0.721467	0.896216	0.141784	0.0254276
MKRN3	HUMAN|Q13064	G6374_AMO1_vs_G2642_AMO1	-0.0480134	0.132163	15.0178	0.721452	0.896216	0.141793	0.0480134
ADDB	HUMAN|P35612	G6374_AMO1_vs_G2642_AMO1	0.223474	0.614057	15.0178	0.720983	0.896031	0.142075	0.223474
CTIP	HUMAN|Q99708	G6374_AMO1_vs_G2642_AMO1	-0.0318555	0.0875178	15.0178	0.72094	0.896031	0.142101	0.0318555
ARL6	HUMAN|Q9H0F7	G6374_AMO1_vs_G2642_AMO1	-0.0322365	0.0885268	15.0178	0.720826	0.896031	0.142169	0.0322365
FPGT	HUMAN|O14772	G6374_AMO1_vs_G2642_AMO1	-0.0298204	0.0818393	15.0178	0.720656	0.895979	0.142272	0.0298204
STX17	HUMAN|P56962	G6374_AMO1_vs_G2642_AMO1	-0.0326534	0.0895963	15.0178	0.720603	0.895979	0.142304	0.0326534
PLOD2	HUMAN|O00469	G6374_AMO1_vs_G2642_AMO1	0.150995	0.41421	15.0178	0.720539	0.895979	0.142343	0.150995
INPP	HUMAN|P49441	G6374_AMO1_vs_G2642_AMO1	-0.0267835	0.0734311	15.0178	0.720388	0.895979	0.142433	0.0267835
MGAT3	HUMAN|Q09327	G6374_AMO1_vs_G2642_AMO1	-0.051973	0.142449	15.0178	0.720308	0.895979	0.142482	0.051973
PERI	HUMAN|P41219	G6374_AMO1_vs_G2642_AMO1	-0.0311934	0.0854794	15.0178	0.720257	0.895979	0.142512	0.0311934
KLHL1	HUMAN|Q9NR64	G6374_AMO1_vs_G2642_AMO1	-0.0428901	0.117433	15.0178	0.720033	0.895912	0.142648	0.0428901
NEB2	HUMAN|Q96SB3	G6374_AMO1_vs_G2642_AMO1	-0.0469377	0.128435	15.0178	0.719866	0.895822	0.142749	0.0469377
SUMO2	HUMAN|P61956	G6374_AMO1_vs_G2642_AMO1	0.0402225	0.110023	15.0178	0.719776	0.895822	0.142803	0.0402225
KI20A	HUMAN|O95235	G6374_AMO1_vs_G2642_AMO1	-0.0355289	0.0971641	15.0178	0.719719	0.895822	0.142837	0.0355289
PAN3	HUMAN|Q58A45	G6374_AMO1_vs_G2642_AMO1	0.0235395	0.0643145	15.0178	0.719464	0.895677	0.142991	0.0235395
SHCAF	HUMAN|Q9NP50	G6374_AMO1_vs_G2642_AMO1	-0.0376882	0.10294	15.0178	0.719382	0.895677	0.14304	0.0376882
MTDC	HUMAN|P13995	G6374_AMO1_vs_G2642_AMO1	0.0297415	0.081202	15.0178	0.719276	0.895677	0.143105	0.0297415
DPF1	HUMAN|Q92782	G6374_AMO1_vs_G2642_AMO1	-0.0357202	0.0974499	15.0178	0.719068	0.895538	0.14323	0.0357202
S26A6	HUMAN|Q9BXS9	G6374_AMO1_vs_G2642_AMO1	0.025481	0.0694541	15.0178	0.71883	0.89536	0.143374	0.025481
EFGM	HUMAN|Q96RP9	G6374_AMO1_vs_G2642_AMO1	-0.0377449	0.102713	15.0178	0.718388	0.894928	0.143641	0.0377449
DHDDS	HUMAN|Q86SQ9	G6374_AMO1_vs_G2642_AMO1	-0.0422386	0.11488	15.0178	0.718246	0.894868	0.143727	0.0422386
SMRC1	HUMAN|Q92922	G6374_AMO1_vs_G2642_AMO1	-0.0360122	0.0979036	15.0178	0.71813	0.894842	0.143797	0.0360122
ITBP1	HUMAN|O14713	G6374_AMO1_vs_G2642_AMO1	-0.0279042	0.0758277	15.0178	0.718013	0.894814	0.143868	0.0279042
SNR48	HUMAN|Q6IEG0	G6374_AMO1_vs_G2642_AMO1	-0.0371838	0.100972	15.0178	0.717821	0.894693	0.143984	0.0371838
DNM3A	HUMAN|Q9Y6K1	G6374_AMO1_vs_G2642_AMO1	-0.0266953	0.0724496	15.0178	0.717667	0.89462	0.144077	0.0266953
MTD2L	HUMAN|Q9H903	G6374_AMO1_vs_G2642_AMO1	-0.0331203	0.0898701	15.0178	0.717618	0.89462	0.144107	0.0331203
LDHB	HUMAN|P07195	G6374_AMO1_vs_G2642_AMO1	-0.0421785	0.114402	15.0178	0.717508	0.89462	0.144174	0.0421785
CE104	HUMAN|O60308	G6374_AMO1_vs_G2642_AMO1	-0.0321396	0.0870707	15.0178	0.71719	0.894379	0.144366	0.0321396
AN33B	HUMAN|A6NCL7	G6374_AMO1_vs_G2642_AMO1	-0.0405089	0.109452	15.0178	0.716472	0.893602	0.144801	0.0405089
CAMP1	HUMAN|Q5T5Y3	G6374_AMO1_vs_G2642_AMO1	0.0313589	0.084721	15.0178	0.716444	0.893602	0.144818	0.0313589
VRK3	HUMAN|Q8IV63	G6374_AMO1_vs_G2642_AMO1	0.0231521	0.0624507	15.0178	0.716018	0.893272	0.145076	0.0231521
NDUS4	HUMAN|O43181	G6374_AMO1_vs_G2642_AMO1	0.0743104	0.200252	15.0178	0.715758	0.893065	0.145234	0.0743104
LRSM1	HUMAN|Q6UWE0	G6374_AMO1_vs_G2642_AMO1	-0.0277317	0.0747116	15.0178	0.715685	0.893065	0.145278	0.0277317
ICLN	HUMAN|P54105	G6374_AMO1_vs_G2642_AMO1	0.0617794	0.166276	15.0178	0.71542	0.892879	0.145439	0.0617794
BROX	HUMAN|Q5VW32	G6374_AMO1_vs_G2642_AMO1	0.0287347	0.0773357	15.0178	0.715412	0.892879	0.145444	0.0287347
MIER1	HUMAN|Q8N108	G6374_AMO1_vs_G2642_AMO1	-0.0283104	0.0761656	15.0178	0.715312	0.892879	0.145505	0.0283104
DOK1	HUMAN|Q99704	G6374_AMO1_vs_G2642_AMO1	-0.038158	0.102462	15.0178	0.71479	0.892447	0.145822	0.038158
LIMK1	HUMAN|P53667	G6374_AMO1_vs_G2642_AMO1	-0.0220474	0.0591743	15.0178	0.714664	0.892408	0.145898	0.0220474
CC187	HUMAN|A0A096LP49	G6374_AMO1_vs_G2642_AMO1	-0.0652413	0.174569	13.0178	0.714623	0.892408	0.145923	0.0652413
FHIT	HUMAN|P49789	G6374_AMO1_vs_G2642_AMO1	-0.0325241	0.0870825	15.0178	0.714007	0.891823	0.146298	0.0325241
RM15	HUMAN|Q9P015	G6374_AMO1_vs_G2642_AMO1	0.0573888	0.153515	15.0178	0.713755	0.891627	0.146451	0.0573888
RAN	HUMAN|P62826	G6374_AMO1_vs_G2642_AMO1	0.0417688	0.111648	15.0178	0.71355	0.891489	0.146575	0.0417688
TADA1	HUMAN|Q96BN2	G6374_AMO1_vs_G2642_AMO1	0.0280999	0.0750845	15.0178	0.713455	0.891488	0.146634	0.0280999
CE85L	HUMAN|Q5SZL2	G6374_AMO1_vs_G2642_AMO1	0.077586	0.207262	15.0178	0.713386	0.891488	0.146676	0.077586
IDH3A	HUMAN|P50213	G6374_AMO1_vs_G2642_AMO1	-0.0422467	0.112817	15.0178	0.71329	0.891488	0.146734	0.0422467
SEM4A	HUMAN|Q9H3S1	G6374_AMO1_vs_G2642_AMO1	0.0340378	0.0908579	15.0178	0.713176	0.891488	0.146804	0.0340378
LAP4A	HUMAN|Q15012	G6374_AMO1_vs_G2642_AMO1	-0.20111	0.53668	15.0178	0.7131	0.891488	0.146849	0.20111
HS902	HUMAN|Q14568	G6374_AMO1_vs_G2642_AMO1	0.0379764	0.101325	15.0178	0.71305	0.891488	0.14688	0.0379764
LSM12	HUMAN|Q3MHD2	G6374_AMO1_vs_G2642_AMO1	0.0458413	0.122254	15.0178	0.712927	0.891488	0.146955	0.0458413
ATX1L	HUMAN|P0C7T5	G6374_AMO1_vs_G2642_AMO1	0.034675	0.0924457	15.0178	0.712841	0.891488	0.147007	0.034675
FKBPL	HUMAN|Q9UIM3	G6374_AMO1_vs_G2642_AMO1	-0.0534686	0.142547	15.0178	0.712835	0.891488	0.147011	0.0534686
ZBED6	HUMAN|P86452	G6374_AMO1_vs_G2642_AMO1	0.11831	0.315275	15.0178	0.712715	0.891488	0.147084	0.11831
TBD2B	HUMAN|Q9UPU7	G6374_AMO1_vs_G2642_AMO1	0.0310948	0.0828275	15.0178	0.7126	0.891488	0.147154	0.0310948
H15	HUMAN|P16401	G6374_AMO1_vs_G2642_AMO1	-0.14502	0.386282	15.0178	0.712594	0.891488	0.147158	0.14502
PEX7	HUMAN|O00628	G6374_AMO1_vs_G2642_AMO1	0.0868423	0.230972	15.0178	0.712186	0.891318	0.147407	0.0868423
TDIF1	HUMAN|Q9H147	G6374_AMO1_vs_G2642_AMO1	-0.0438304	0.116571	15.0178	0.712176	0.891318	0.147412	0.0438304
3HIDH	HUMAN|P31937	G6374_AMO1_vs_G2642_AMO1	-0.043296	0.115149	15.0178	0.712176	0.891318	0.147413	0.043296
TRM13	HUMAN|Q9NUP7	G6374_AMO1_vs_G2642_AMO1	-0.0462164	0.122915	15.0178	0.712174	0.891318	0.147414	0.0462164
COA4	HUMAN|Q9NYJ1	G6374_AMO1_vs_G2642_AMO1	-0.0595729	0.15826	15.0178	0.711866	0.891318	0.147601	0.0595729
P20D2	HUMAN|Q8IYS1	G6374_AMO1_vs_G2642_AMO1	-0.0283666	0.0753431	15.0178	0.711812	0.891318	0.147635	0.0283666
UB2L3	HUMAN|P68036	G6374_AMO1_vs_G2642_AMO1	-0.0385625	0.102394	15.0178	0.711732	0.891318	0.147684	0.0385625
HVCN1	HUMAN|Q96D96	G6374_AMO1_vs_G2642_AMO1	-0.0297966	0.0790794	15.0178	0.711598	0.891318	0.147765	0.0297966
CLAP2	HUMAN|O75122	G6374_AMO1_vs_G2642_AMO1	0.0245692	0.0651912	15.0178	0.711535	0.891318	0.147804	0.0245692
FLII	HUMAN|Q13045	G6374_AMO1_vs_G2642_AMO1	-0.0292815	0.0776289	15.0178	0.711304	0.891278	0.147945	0.0292815
HASP	HUMAN|Q8TF76	G6374_AMO1_vs_G2642_AMO1	-0.0300029	0.0795262	15.0178	0.711251	0.891278	0.147977	0.0300029
DDX3X	HUMAN|O00571	G6374_AMO1_vs_G2642_AMO1	-0.0327141	0.0867013	15.0178	0.711215	0.891278	0.147999	0.0327141
NADE	HUMAN|Q6IA69	G6374_AMO1_vs_G2642_AMO1	0.0267411	0.0708592	15.0178	0.711168	0.891278	0.148028	0.0267411
CENPB	HUMAN|P07199	G6374_AMO1_vs_G2642_AMO1	-0.0360203	0.0954319	15.0178	0.711123	0.891278	0.148055	0.0360203
TIM44	HUMAN|O43615	G6374_AMO1_vs_G2642_AMO1	-0.0577628	0.152962	15.0178	0.710991	0.891278	0.148136	0.0577628
S352B	HUMAN|P0CK96	G6374_AMO1_vs_G2642_AMO1	0.043807	0.115968	15.0178	0.7109	0.891278	0.148191	0.043807
DTX2	HUMAN|Q86UW9	G6374_AMO1_vs_G2642_AMO1	-0.029833	0.0789555	15.0178	0.710832	0.891278	0.148233	0.029833
TMEDA	HUMAN|P49755	G6374_AMO1_vs_G2642_AMO1	0.0549833	0.145487	15.0178	0.710773	0.891278	0.148269	0.0549833
T183A	HUMAN|Q8IXX5	G6374_AMO1_vs_G2642_AMO1	0.0534177	0.141096	15.0178	0.710289	0.891071	0.148565	0.0534177
PAFA2	HUMAN|Q99487	G6374_AMO1_vs_G2642_AMO1	0.0219	0.0577771	15.0178	0.709962	0.890779	0.148765	0.0219
MET17	HUMAN|Q9H7H0	G6374_AMO1_vs_G2642_AMO1	0.0570527	0.150401	15.0178	0.709748	0.890629	0.148896	0.0570527
NFIC	HUMAN|P08651	G6374_AMO1_vs_G2642_AMO1	0.0507906	0.13363	15.0178	0.709206	0.890067	0.149228	0.0507906
ZCRB1	HUMAN|Q8TBF4	G6374_AMO1_vs_G2642_AMO1	-0.0620595	0.163169	15.0178	0.709019	0.889951	0.149342	0.0620595
ATRX	HUMAN|P46100-6	G6374_AMO1_vs_G2642_AMO1	0.099895	0.262594	15.0178	0.708963	0.889951	0.149376	0.099895
GSTM1	HUMAN|P09488	G6374_AMO1_vs_G2642_AMO1	-0.0309901	0.0814609	15.0178	0.708953	0.889951	0.149382	0.0309901
NHEJ1	HUMAN|Q9H9Q4	G6374_AMO1_vs_G2642_AMO1	-0.0265277	0.06964	15.0178	0.708592	0.88977	0.149604	0.0265277
CGT	HUMAN|Q16880	G6374_AMO1_vs_G2642_AMO1	0.0747014	0.196001	15.0178	0.708447	0.889706	0.149693	0.0747014
RPGF3	HUMAN|O95398	G6374_AMO1_vs_G2642_AMO1	-0.0715387	0.187322	15.0178	0.707883	0.889116	0.150038	0.0715387
1433Z	HUMAN|P63104	G6374_AMO1_vs_G2642_AMO1	0.032504	0.0850607	15.0178	0.70772	0.88903	0.150138	0.032504
RS15A	HUMAN|P62244	G6374_AMO1_vs_G2642_AMO1	0.0636608	0.166577	15.0178	0.707688	0.88903	0.150158	0.0636608
PP4R1	HUMAN|Q8TF05	G6374_AMO1_vs_G2642_AMO1	0.0243629	0.0637451	15.0178	0.707673	0.88903	0.150167	0.0243629
MBNL3	HUMAN|Q9NUK0	G6374_AMO1_vs_G2642_AMO1	0.0649791	0.169957	15.0178	0.707575	0.88903	0.150227	0.0649791
RPAP2	HUMAN|Q8IXW5	G6374_AMO1_vs_G2642_AMO1	0.0391098	0.102292	15.0178	0.707571	0.88903	0.15023	0.0391098
CNOT2	HUMAN|Q9NZN8	G6374_AMO1_vs_G2642_AMO1	0.047296	0.123665	15.0178	0.707483	0.88903	0.150284	0.047296
P3C2G	HUMAN|O75747	G6374_AMO1_vs_G2642_AMO1	0.0263547	0.0688487	15.0178	0.707238	0.88903	0.150435	0.0263547
PSF1	HUMAN|Q14691	G6374_AMO1_vs_G2642_AMO1	0.0288325	0.0753058	15.0178	0.70718	0.88903	0.15047	0.0288325
MAP12	HUMAN|Q6UB28	G6374_AMO1_vs_G2642_AMO1	0.049462	0.12911	15.0178	0.707014	0.88903	0.150572	0.049462
IF2B1	HUMAN|Q9NZI8	G6374_AMO1_vs_G2642_AMO1	-0.0272642	0.0711542	15.0178	0.706963	0.88903	0.150604	0.0272642
HAKAI	HUMAN|Q75N03	G6374_AMO1_vs_G2642_AMO1	-0.0228052	0.0595131	15.0178	0.706945	0.88903	0.150615	0.0228052
PLPL8	HUMAN|Q9NP80	G6374_AMO1_vs_G2642_AMO1	0.0382859	0.099886	15.0178	0.706872	0.88903	0.150659	0.0382859
FBX5	HUMAN|Q9UKT4	G6374_AMO1_vs_G2642_AMO1	0.0574137	0.149702	15.0178	0.706709	0.88903	0.150759	0.0574137
E2AK2	HUMAN|P19525	G6374_AMO1_vs_G2642_AMO1	-0.0232506	0.0606124	15.0178	0.706655	0.88903	0.150793	0.0232506
RUFY1	HUMAN|Q96T51	G6374_AMO1_vs_G2642_AMO1	-0.029925	0.0779595	15.0178	0.706468	0.88903	0.150908	0.029925
TF3C3	HUMAN|Q9Y5Q9	G6374_AMO1_vs_G2642_AMO1	-0.0256962	0.0668931	15.0178	0.706261	0.888971	0.151035	0.0256962
TSC2	HUMAN|P49815	G6374_AMO1_vs_G2642_AMO1	-0.0221119	0.057561	15.0178	0.706255	0.888971	0.151039	0.0221119
RLGPB	HUMAN|Q86X10	G6374_AMO1_vs_G2642_AMO1	-0.0278318	0.072378	15.0178	0.705973	0.888846	0.151212	0.0278318
ZN548	HUMAN|Q8NEK5	G6374_AMO1_vs_G2642_AMO1	0.0812845	0.210354	12.0178	0.705942	0.888846	0.151231	0.0812845
PTCD1	HUMAN|O75127	G6374_AMO1_vs_G2642_AMO1	0.039566	0.102858	15.0178	0.705878	0.888846	0.15127	0.039566
UGPA	HUMAN|Q16851	G6374_AMO1_vs_G2642_AMO1	-0.0338209	0.0879017	15.0178	0.705811	0.888846	0.151312	0.0338209
ARFG3	HUMAN|Q9NP61	G6374_AMO1_vs_G2642_AMO1	0.0499036	0.12967	15.0178	0.705744	0.888846	0.151353	0.0499036
CTCF	HUMAN|P49711	G6374_AMO1_vs_G2642_AMO1	0.0396619	0.103014	15.0178	0.705623	0.888846	0.151427	0.0396619
GFOD2	HUMAN|Q3B7J2	G6374_AMO1_vs_G2642_AMO1	0.0743165	0.192968	15.0178	0.705546	0.888846	0.151475	0.0743165
BMP8A	HUMAN|Q7Z5Y6	G6374_AMO1_vs_G2642_AMO1	0.0405804	0.105297	15.0178	0.705351	0.888846	0.151595	0.0405804
KNTC1	HUMAN|P50748	G6374_AMO1_vs_G2642_AMO1	0.0273575	0.0709288	15.0178	0.705125	0.888727	0.151734	0.0273575
HPF1L	HUMAN|A8MVJ9	G6374_AMO1_vs_G2642_AMO1	-0.0250968	0.0649939	15.0178	0.704808	0.888446	0.151929	0.0250968
GDIB	HUMAN|P50395	G6374_AMO1_vs_G2642_AMO1	0.0316812	0.0819965	15.0178	0.70464	0.888353	0.152033	0.0316812
KDM6B	HUMAN|O15054	G6374_AMO1_vs_G2642_AMO1	0.0286785	0.0741908	15.0178	0.704511	0.888309	0.152112	0.0286785
JAM1	HUMAN|Q9Y624	G6374_AMO1_vs_G2642_AMO1	0.0404753	0.104694	15.0178	0.704472	0.888309	0.152136	0.0404753
MO4L2	HUMAN|Q15014	G6374_AMO1_vs_G2642_AMO1	-0.0733751	0.189789	15.0178	0.704464	0.888309	0.152141	0.0733751
AP3M1	HUMAN|Q9Y2T2	G6374_AMO1_vs_G2642_AMO1	0.02009	0.0519306	15.0178	0.704285	0.888309	0.152251	0.02009
TYW2	HUMAN|Q53H54	G6374_AMO1_vs_G2642_AMO1	-0.0558515	0.144364	15.0178	0.704273	0.888309	0.152259	0.0558515
AFF4	HUMAN|Q9UHB7	G6374_AMO1_vs_G2642_AMO1	-0.0485071	0.125376	15.0178	0.704263	0.888309	0.152265	0.0485071
AB17A	HUMAN|Q96GS6	G6374_AMO1_vs_G2642_AMO1	-0.0707137	0.182676	15.0178	0.704113	0.888309	0.152358	0.0707137
SAHH	HUMAN|P23526	G6374_AMO1_vs_G2642_AMO1	-0.0282317	0.072914	15.0178	0.704046	0.888309	0.152399	0.0282317
PRDC1	HUMAN|Q9NRG1	G6374_AMO1_vs_G2642_AMO1	-0.158887	0.408784	13.0178	0.703794	0.888309	0.152555	0.158887
COX5A	HUMAN|P20674	G6374_AMO1_vs_G2642_AMO1	-0.0563234	0.145013	15.0178	0.703168	0.887683	0.152941	0.0563234
T2EA	HUMAN|P29083	G6374_AMO1_vs_G2642_AMO1	0.0352063	0.0906279	15.0178	0.703119	0.887683	0.152971	0.0352063
T3JAM	HUMAN|Q9Y228	G6374_AMO1_vs_G2642_AMO1	0.0640501	0.164775	15.0178	0.702945	0.887638	0.153079	0.0640501
MIEN1	HUMAN|Q9BRT3	G6374_AMO1_vs_G2642_AMO1	0.0416412	0.107119	15.0178	0.702926	0.887638	0.15309	0.0416412
TMA7	HUMAN|Q9Y2S6	G6374_AMO1_vs_G2642_AMO1	-0.0387459	0.0996523	15.0178	0.702873	0.887638	0.153123	0.0387459
ITCH	HUMAN|Q96J02	G6374_AMO1_vs_G2642_AMO1	-0.0463842	0.119273	15.0178	0.702814	0.887638	0.15316	0.0463842
USO1	HUMAN|O60763	G6374_AMO1_vs_G2642_AMO1	0.0250187	0.064281	15.0178	0.702585	0.887638	0.153301	0.0250187
CD59	HUMAN|P13987	G6374_AMO1_vs_G2642_AMO1	0.0444754	0.114133	15.0178	0.702244	0.887347	0.153512	0.0444754
RS8	HUMAN|P62241	G6374_AMO1_vs_G2642_AMO1	-0.0494275	0.126794	15.0178	0.702138	0.887331	0.153578	0.0494275
RN3P2	HUMAN|A6NIE6	G6374_AMO1_vs_G2642_AMO1	-0.0935061	0.23962	15.0178	0.701847	0.887083	0.153757	0.0935061
PPGB	HUMAN|P10619	G6374_AMO1_vs_G2642_AMO1	-0.0396658	0.101451	15.0178	0.701299	0.886508	0.154097	0.0396658
CDK19	HUMAN|Q9BWU1	G6374_AMO1_vs_G2642_AMO1	-0.045929	0.117425	15.0178	0.701191	0.886491	0.154164	0.045929
RBM4	HUMAN|Q9BWF3-3	G6374_AMO1_vs_G2642_AMO1	-0.0618863	0.158152	15.0178	0.701064	0.886449	0.154242	0.0618863
RL10	HUMAN|P27635	G6374_AMO1_vs_G2642_AMO1	0.0774457	0.197739	15.0178	0.700814	0.886252	0.154397	0.0774457
NUDC	HUMAN|Q9Y266	G6374_AMO1_vs_G2642_AMO1	0.0769638	0.196507	15.0178	0.700811	0.886252	0.154399	0.0769638
CSCL2	HUMAN|Q5T3F8	G6374_AMO1_vs_G2642_AMO1	0.0826357	0.210791	15.0178	0.700545	0.886149	0.154564	0.0826357
ASURF	HUMAN|L0R819	G6374_AMO1_vs_G2642_AMO1	-0.0423505	0.10797	15.0178	0.700389	0.886071	0.154661	0.0423505
RM01	HUMAN|Q9BYD6	G6374_AMO1_vs_G2642_AMO1	0.049655	0.126574	15.0178	0.700349	0.886071	0.154685	0.049655
TICRR	HUMAN|Q7Z2Z1	G6374_AMO1_vs_G2642_AMO1	0.0431634	0.109932	15.0178	0.700104	0.885947	0.154837	0.0431634
RBX1	HUMAN|P62877	G6374_AMO1_vs_G2642_AMO1	0.0515477	0.131259	15.0178	0.700046	0.885947	0.154873	0.0515477
HP1B3	HUMAN|Q5SSJ5	G6374_AMO1_vs_G2642_AMO1	0.0412713	0.10497	15.0178	0.699717	0.885695	0.155078	0.0412713
RM46	HUMAN|Q9H2W6	G6374_AMO1_vs_G2642_AMO1	-0.137504	0.349614	15.0178	0.699623	0.885695	0.155136	0.137504
AP1M1	HUMAN|Q9BXS5	G6374_AMO1_vs_G2642_AMO1	0.0298567	0.0757614	15.0178	0.699055	0.885095	0.155489	0.0298567
UNG	HUMAN|P13051	G6374_AMO1_vs_G2642_AMO1	-0.026145	0.0663295	15.0178	0.698997	0.885095	0.155525	0.026145
TRIA1	HUMAN|O43715	G6374_AMO1_vs_G2642_AMO1	-0.130036	0.329747	15.0178	0.698866	0.885093	0.155606	0.130036
ZBTB3	HUMAN|Q9H5J0	G6374_AMO1_vs_G2642_AMO1	-0.0546414	0.13845	15.0178	0.698639	0.884924	0.155747	0.0546414
HCDH	HUMAN|Q16836	G6374_AMO1_vs_G2642_AMO1	-0.0500145	0.12662	15.0178	0.698398	0.884738	0.155897	0.0500145
NEO1	HUMAN|Q92859	G6374_AMO1_vs_G2642_AMO1	0.0532274	0.13457	15.0178	0.698008	0.884362	0.15614	0.0532274
PPIA	HUMAN|P62937-2	G6374_AMO1_vs_G2642_AMO1	-0.0467792	0.11825	15.0178	0.697965	0.884362	0.156166	0.0467792
KPB2	HUMAN|P46019	G6374_AMO1_vs_G2642_AMO1	-0.0320369	0.0809236	15.0178	0.697753	0.884277	0.156298	0.0320369
LSG1	HUMAN|Q9H089	G6374_AMO1_vs_G2642_AMO1	0.0302425	0.0763793	15.0178	0.697709	0.884277	0.156326	0.0302425
PDXD1	HUMAN|Q6P996	G6374_AMO1_vs_G2642_AMO1	0.0356609	0.0899793	15.0178	0.697441	0.884118	0.156493	0.0356609
PSAL	HUMAN|A6NEC2	G6374_AMO1_vs_G2642_AMO1	0.0365012	0.0919973	15.0178	0.697123	0.883834	0.156691	0.0365012
METL5	HUMAN|Q9NRN9	G6374_AMO1_vs_G2642_AMO1	-0.0291597	0.0734278	15.0178	0.696865	0.883625	0.156852	0.0291597
RLP24	HUMAN|Q9UHA3	G6374_AMO1_vs_G2642_AMO1	0.0375784	0.0945803	15.0178	0.696723	0.883565	0.15694	0.0375784
CNNM2	HUMAN|Q9H8M5	G6374_AMO1_vs_G2642_AMO1	0.0459207	0.115487	15.0178	0.696499	0.883399	0.157079	0.0459207
SYTC2	HUMAN|A2RTX5	G6374_AMO1_vs_G2642_AMO1	-0.0243473	0.0611802	15.0178	0.696259	0.883213	0.157229	0.0243473
[truncated: 7,440 more rows]

## Sheet: Fig. 1j,k,l
		Total signal
			G6374
		Time (min)	5	15	30	60
		IRE1	8406.22	8205.7	6724.45	6141.39
		IRE1-Ub1	4306.18	4620.13	4217.01	4795.57
		IRE1-Ub2	4189.86	5588.91	5839.4	7457.05
		IRE1-Ub3	1389.85	2471.53	3407.4	4702.23
		IRE1-Ub4	415.502	723.381	1165.3	1685.49
		% Ub-IRE1 species
			G6374
		Time (min)	5	15	30	60
		IRE1
		IRE1-Ub1	41.8019	34.4684	28.8262	25.7269
		IRE1-Ub2	40.6728	41.696	39.9163	40.0049
		IRE1-Ub3	13.4919	18.4388	23.2919	25.2261
		IRE1-Ub4	4.03345	5.39677	7.96563	9.04214
		Processivity	1.79757	1.94764	2.10397	2.17584

## Sheet: Fig. 2b,c
	See separate excel sheet for NanoBRET data

## Sheet: Fig. 2d
IRE1:G6374:VHL complex			IRE1
UV 1_280			UV 1_280
ml	mAU		ml	mAU
-2.39331	-0.199656		-2.39404	0
-2.39247	-1.86554		-2.3932	5.08586
-2.39164	-2.04873		-2.39237	5.44906
-2.39081	-2.18815		-2.39154	5.72737
-2.38998	-2.31655		-2.39071	5.96508
-2.38914	-2.43259		-2.38987	6.17405
-2.38831	-2.53704		-2.38904	6.36303
-2.38748	-2.63489		-2.38821	6.54267
-2.38665	-2.73243		-2.38738	6.72188
-2.38581	-2.8291		-2.38654	6.90194
-2.38498	-3.16544		-2.38571	7.14733
-2.38415	-4.41041		-2.38488	8.79355
-2.38332	-4.88158		-2.38404	9.68991
-2.38248	-4.88115		-2.38321	9.68913
-2.38165	-4.88032		-2.38238	9.68886
-2.38082	-4.87953		-2.38155	9.68873
-2.37998	-4.87902		-2.38071	9.68859
-2.37915	-4.87869		-2.37988	9.68799
-2.37832	-4.87839		-2.37905	9.68722
-2.37749	-4.87809		-2.37822	9.68647
-2.37665	-4.8781		-2.37738	9.6857
-2.37582	-4.8783		-2.37655	9.6849
-2.37499	-4.87854		-2.37572	9.68409
-2.37416	-4.87865		-2.37489	9.68328
-2.37332	-4.87857		-2.37405	9.68265
-2.37249	-4.87845		-2.37322	9.68254
-2.37166	-4.87834		-2.37239	9.68258
-2.37083	-4.87822		-2.37156	9.68262
-2.36999	-4.8781		-2.37072	9.68243
-2.36916	-4.87797		-2.36989	9.68167
-2.36833	-4.87785		-2.36906	9.68074
-2.36749	-4.87841		-2.36822	9.67981
-2.36666	-0.742309		-2.36739	9.67911
-2.36583	-0.001642		-2.36656	2.11593
-2.365	-0.002533		-2.36573	-0.000911
-2.36416	-0.003495		-2.3649	-0.001421
-2.36333	-0.005077		-2.36406	0.001589
-2.3625	-0.006772		-2.36323	0.007044
-2.36167	-0.008492		-2.3624	0.012905
-2.36083	-0.010284		-2.36156	0.018695
-2.36	-0.012123		-2.36073	0.024187
-2.35917	-0.01397		-2.3599	0.029579
-2.35834	-0.015781		-2.35907	0.035006
-2.3575	-0.01718		-2.35823	0.040391
-2.35667	-0.01822		-2.3574	0.046965
-2.35584	-0.019233		-2.35657	0.053782
-2.35501	-0.020155		-2.35574	0.060648
-2.35417	-0.020963		-2.3549	0.067295
-2.35334	-0.021763		-2.35407	0.073594
-2.35251	-0.022553		-2.35324	0.079821
-2.35168	-0.023367		-2.35241	0.086031
-2.35084	-0.024313		-2.35157	0.089792
-2.35001	-0.025309		-2.35074	0.090415
-2.34918	-0.026301		-2.34991	0.090417
-2.34835	-0.027581		-2.34908	0.090418
-2.34751	-0.02893		-2.34824	0.09099
-2.34668	-0.03028		-2.34741	0.091752
-2.34585	-0.031641		-2.34658	0.092525
-2.34501	-0.032954		-2.34574	0.093301
-2.34418	-0.034188		-2.34491	0.095616
-2.34335	-0.035407		-2.34408	0.098198
-2.34252	-0.036649		-2.34325	0.100779
-2.34168	-0.038287		-2.34241	0.103304
-2.34085	-0.039924		-2.34158	0.105695
-2.34002	-0.041559		-2.34075	0.108079
-2.33919	-0.043178		-2.33992	0.110436
-2.33835	-0.044503		-2.33908	0.110154
-2.33752	-0.045792		-2.33825	0.104026
-2.33669	-0.047075		-2.33742	0.096994
-2.33586	-0.048289		-2.33659	0.089929
-2.33502	-0.049433		-2.33575	0.082851
-2.33419	-0.050572		-2.33492	0.075763
-2.33336	-0.051714		-2.33409	0.068657
-2.33252	-0.052975		-2.33325	0.061521
-2.33169	-0.054427		-2.33242	0.029114
-2.33086	-0.055939		-2.33159	-0.018768
-2.33003	-0.057456		-2.33076	-0.066927
-2.32919	-0.059106		-2.32992	-0.115868
-2.32836	-0.060802		-2.32909	-0.174885
-2.32753	-0.062493		-2.32826	-0.225245
-2.3267	-0.064187		-2.32743	-0.27294
-2.32586	-0.065266		-2.32659	-0.32602
-2.32503	-0.065998		-2.32576	-0.393486
-2.3242	-0.066678		-2.32493	-0.462334
-2.32337	-0.06737		-2.3241	-0.53106
-2.32253	-0.0681		-2.32326	-0.599937
-2.3217	-0.068842		-2.32243	-0.672847
-2.32087	-0.069585		-2.3216	-0.748132
-2.32003	-0.070309		-2.32077	-0.823114
-2.3192	-0.070941		-2.31993	-0.896919
-2.31837	-0.071549		-2.3191	-0.970347
-2.31754	-0.072156		-2.31827	-1.04368
-2.3167	-0.072787		-2.31744	-1.11757
-2.31587	-0.073446		-2.3166	-1.19019
-2.31504	-0.074113		-2.31577	-1.26524
-2.31421	-0.074784		-2.31494	-1.33937
-2.31337	-0.075532		-2.31411	-1.41437
-2.31254	-0.076383		-2.31327	-1.47781
-2.31171	-0.07726		-2.31244	-1.53898
-2.31088	-0.07814		-2.31161	-1.59977
-2.31004	-0.079103		-2.31077	-1.66072
-2.30921	-0.080105		-2.30994	-1.71957
-2.30838	-0.08111		-2.30911	-1.77483
-2.30755	-0.082114		-2.30828	-1.82972
-2.30671	-0.082889		-2.30744	-1.88239
-2.30588	-0.083551		-2.30661	-1.92802
-2.30505	-0.08419		-2.30578	-1.97305
-2.30422	-0.084694		-2.30495	-2.0182
-2.30338	-0.084946		-2.30411	-2.06287
-2.30255	-0.085123		-2.30328	-2.10934
-2.30172	-0.085299		-2.30245	-2.15656
-2.30088	-0.085477		-2.30161	-2.20313
-2.30005	-0.085356		-2.30078	-2.24172
-2.29922	-0.085128		-2.29995	-2.27907
-2.29839	-0.084901		-2.29912	-2.31621
-2.29755	-0.084646		-2.29828	-2.35323
-2.29672	-0.08436		-2.29745	-2.38753
-2.29589	-0.084068		-2.29662	-2.41539
-2.29506	-0.083777		-2.29579	-2.44293
-2.29422	-0.08355		-2.29495	-2.46621
-2.29339	-0.083412		-2.29412	-2.48522
-2.29256	-0.083295		-2.29329	-2.50381
-2.29173	-0.083179		-2.29246	-2.52237
-2.29089	-0.082856		-2.29162	-2.54109
-2.29006	-0.082408		-2.29079	-2.52163
-2.28923	-0.081944		-2.28996	-2.49907
-2.28839	-0.081478		-2.28913	-2.47674
-2.28756	-0.080886		-2.28829	-2.44895
-2.28673	-0.080252		-2.28746	-2.41925
-2.2859	-0.079617		-2.28663	-2.38956
-2.28506	-0.078984		-2.28579	-2.3599
-2.28423	-0.077767		-2.28496	-2.32572
-2.2834	-0.076339		-2.28413	-2.27796
-2.28257	-0.074876		-2.2833	-2.22721
-2.28173	-0.07339		-2.28247	-2.17484
-2.2809	-0.071867		-2.28163	-2.11824
-2.28007	-0.070325		-2.2808	-2.06073
-2.27924	-0.068784		-2.27997	-2.00326
-2.2784	-0.067376		-2.27913	-1.94597
-2.27757	-0.06622		-2.2783	-1.88958
-2.27674	-0.065164		-2.27747	-1.83418
-2.27591	-0.064101		-2.27664	-1.77879
-2.27507	-0.063016		-2.2758	-1.72029
-2.27424	-0.061907		-2.27497	-1.65878
-2.27341	-0.060788		-2.27414	-1.59652
-2.27257	-0.059666		-2.27331	-1.53442
-2.27174	-0.058792		-2.27247	-1.47247
-2.27091	-0.058099		-2.27164	-1.42097
-2.27008	-0.057435		-2.27081	-1.37233
-2.26925	-0.056772		-2.26998	-1.32379
-2.26841	-0.056026		-2.26914	-1.26925
-2.26758	-0.055242		-2.26831	-1.21256
-2.26675	-0.05445		-2.26748	-1.15541
-2.26591	-0.053607		-2.26665	-1.09848
-2.26508	-0.052223		-2.26581	-1.04317
-2.26425	-0.050615		-2.26498	-0.995287
-2.26342	-0.049011		-2.26415	-0.94821
-2.26258	-0.047551		-2.26331	-0.901063
-2.26175	-0.046339		-2.26248	-0.852608
-2.26092	-0.045209		-2.26165	-0.803781
-2.26009	-0.044076		-2.26082	-0.755313
-2.25925	-0.042888		-2.25998	-0.706527
-2.25842	-0.041135		-2.25915	-0.666011
-2.25759	-0.039205		-2.25832	-0.626982
-2.25676	-0.037265		-2.25749	-0.588172
-2.25592	-0.035354		-2.25665	-0.549635
-2.25509	-0.033476		-2.25582	-0.511839
-2.25426	-0.031595		-2.25499	-0.473861
-2.25343	-0.029724		-2.25416	-0.436712
-2.25259	-0.027317		-2.25332	-0.403129
-2.25176	-0.0242		-2.25249	-0.374069
-2.25093	-0.020908		-2.25166	-0.345265
-2.25009	-0.017604		-2.25082	-0.316565
-2.24926	-0.014543		-2.24999	-0.287956
-2.24843	-0.011592		-2.24916	-0.259655
-2.2476	-0.008636		-2.24833	-0.23101
-2.24676	-0.005603		-2.24749	-0.202318
-2.24593	-0.001749		-2.24666	-0.178857
-2.2451	0.002319		-2.24583	-0.157206
-2.24427	0.006427		-2.245	-0.135745
-2.24343	0.010516		-2.24416	-0.114418
-2.2426	0.013912		-2.24333	-0.093969
-2.24177	0.017134		-2.2425	-0.073554
-2.24093	0.020381		-2.24167	-0.053194
-2.2401	0.023889		-2.24083	-0.033887
-2.23927	0.027893		-2.24	-0.019418
-2.23844	0.031966		-2.23917	-0.005276
-2.2376	0.036018		-2.23834	0.008973
-2.23677	0.040269		-2.2375	0.022867
-2.23594	0.044775		-2.23667	0.036526
-2.23511	0.049316		-2.23584	0.050146
-2.23427	0.053895		-2.23501	0.063752
-2.23344	0.05917		-2.23417	0.074217
-2.23261	0.064894		-2.23334	0.081369
-2.23178	0.070647		-2.23251	0.088428
-2.23094	0.076146		-2.23168	0.095135
-2.23011	0.081545		-2.23084	0.100682
-2.22928	0.087215		-2.23001	0.10603
-2.22845	0.09327		-2.22918	0.111612
-2.22761	0.099753		-2.22834	0.117316
-2.22678	0.107448		-2.22751	0.118151
-2.22595	0.115849		-2.22668	0.11583
-2.22512	0.124243		-2.22585	0.113017
-2.22428	0.13258		-2.22501	0.110106
-2.22345	0.140434		-2.22418	0.106276
-2.22262	0.148015		-2.22335	0.102129
-2.22179	0.155586		-2.22252	0.097973
-2.22095	0.163766		-2.22168	0.093588
-2.22012	0.172909		-2.22085	0.088164
-2.21929	0.182406		-2.22002	0.082445
-2.21845	0.191928		-2.21918	0.076701
-2.21762	0.201404		-2.21835	0.070261
-2.21679	0.210367		-2.21752	0.063309
-2.21596	0.219076		-2.21669	0.05629
-2.21512	0.227806		-2.21585	0.049246
-2.21429	0.236666		-2.21502	0.042528
-2.21346	0.245625		-2.21419	0.036483
-2.21263	0.25457		-2.21336	0.030597
-2.21179	0.263523		-2.21252	0.024402
-2.21096	0.27201		-2.21169	0.016794
-2.21013	0.279749		-2.21086	0.00875
-2.2093	0.287287		-2.21003	0.000818
-2.20846	0.295149		-2.20919	-0.007197
-2.20763	0.303463		-2.20836	-0.015003
-2.2068	0.311961		-2.20753	-0.022696
-2.20596	0.320435		-2.2067	-0.030424
-2.20513	0.328818		-2.20586	-0.027386
-2.2043	0.336474		-2.20503	-0.014529
-2.20347	0.343832		-2.2042	6e-06
-2.20263	0.351182		-2.20336	0.014676
-2.2018	0.358651		-2.20253	0.029251
-2.20097	0.366168		-2.2017	0.04474
-2.20014	0.373639		-2.20087	0.060335
-2.1993	0.381136		-2.20004	0.076017
-2.19847	0.388349		-2.1992	0.073142
-2.19764	0.395175		-2.19837	0.064496
-2.19681	0.401793		-2.19754	0.055478
-2.19597	0.408063		-2.1967	0.046431
-2.19514	0.413778		-2.19587	0.037632
-2.19431	0.419299		-2.19504	0.029125
-2.19347	0.424819		-2.19421	0.02066
-2.19264	0.430344		-2.19337	0.0119
-2.19181	0.43529		-2.19254	0.000492
-2.19098	0.439713		-2.19171	-0.011307
-2.19014	0.444017		-2.19088	-0.023082
-2.18931	0.447849		-2.19004	-0.034854
-2.18848	0.451289		-2.18921	-0.046007
-2.18765	0.454641		-2.18838	-0.056493
-2.18681	0.458005		-2.18755	-0.066957
-2.18598	0.461051		-2.18671	-0.078159
-2.18515	0.462723		-2.18588	-0.090672
-2.18432	0.463928		-2.18505	-0.103285
-2.18348	0.46513		-2.18422	-0.11595
-2.18265	0.465545		-2.18338	-0.128538
-2.18182	0.465592		-2.18255	-0.139921
-2.18099	0.465607		-2.18172	-0.15122
-2.18015	0.465623		-2.18088	-0.162537
-2.17932	0.464909		-2.18005	-0.174836
-2.17849	0.463222		-2.17922	-0.188286
-2.17766	0.461376		-2.17839	-0.201218
-2.17682	0.459491		-2.17755	-0.213246
-2.17599	0.457309		-2.17672	-0.224924
-2.17516	0.454838		-2.17589	-0.236885
-2.17433	0.452273		-2.17506	-0.249074
-2.17349	0.449689		-2.17422	-0.261287
-2.17266	0.446984		-2.17339	-0.274014
-2.17183	0.444174		-2.17256	-0.287255
-2.17099	0.441361		-2.17173	-0.300583
-2.17016	0.438597		-2.17089	-0.313597
-2.16933	0.43589		-2.17006	-0.325352
-2.1685	0.433198		-2.16923	-0.336596
-2.16766	0.430495		-2.16839	-0.34782
-2.16683	0.427546		-2.16756	-0.359215
-2.166	0.424134		-2.16673	-0.372327
-2.16517	0.420482		-2.1659	-0.386183
-2.16433	0.416893		-2.16506	-0.400029
-2.1635	0.413479		-2.16423	-0.423241
-2.16267	0.410174		-2.1634	-0.456835
-2.16183	0.406865		-2.16257	-0.492943
-2.161	0.403554		-2.16173	-0.529043
-2.16017	0.400143		-2.1609	-0.5654
-2.15934	0.396627		-2.16007	-0.604264
-2.1585	0.393104		-2.15924	-0.644174
-2.15767	0.388977		-2.1584	-0.683876
-2.15684	0.384202		-2.15757	-0.707472
-2.15601	0.379282		-2.15674	-0.723252
-2.15517	0.374368		-2.15591	-0.738399
-2.15434	0.369807		-2.15507	-0.753532
-2.15351	0.365839		-2.15424	-0.768826
-2.15268	0.362103		-2.15341	-0.785009
-2.15184	0.358365		-2.15258	-0.801398
-2.15101	0.354604		-2.15174	-0.817539
-2.15018	0.350831		-2.15091	-0.831288
-2.14935	0.347036		-2.15008	-0.844348
-2.14851	0.343263		-2.14925	-0.857399
-2.14768	0.339886		-2.14841	-0.870507
-2.14685	0.336943		-2.14758	-0.885055
-2.14601	0.334122		-2.14675	-0.900413
-2.14518	0.331273		-2.14591	-0.91609
-2.14435	0.328464		-2.14508	-0.930938
-2.14352	0.325656		-2.14425	-0.944713
-2.14269	0.322846		-2.14342	-0.958073
-2.14185	0.320025		-2.14258	-0.971542
-2.14102	0.317879		-2.14175	-0.985027
-2.14019	0.31621		-2.14092	-1.00017
-2.13935	0.314582		-2.14009	-1.01569
-2.13852	0.312734		-2.13925	-1.03106
-2.13769	0.310621		-2.13842	-1.04558
-2.13686	0.308423		-2.13759	-1.05889
-2.13602	0.306231		-2.13675	-1.07213
-2.13519	0.304212		-2.13592	-1.08532
-2.13436	0.302541		-2.13509	-1.09891
-2.13353	0.30099		-2.13426	-1.11413
-2.13269	0.299445		-2.13342	-1.12947
-2.13186	0.297483		-2.13259	-1.14476
-2.13103	0.295217		-2.13176	-1.15936
-2.1302	0.292887		-2.13093	-1.17365
-2.12936	0.290571		-2.13009	-1.18787
-2.12853	0.288178		-2.12926	-1.20204
-2.1277	0.285749		-2.12843	-1.21719
-2.12687	0.283303		-2.1276	-1.23294
-2.12603	0.280791		-2.12676	-1.24873
-2.1252	0.277604		-2.12593	-1.2643
-2.12437	0.274246		-2.1251	-1.27725
-2.12353	0.271109		-2.12427	-1.28898
-2.1227	0.26795		-2.12343	-1.30089
-2.12187	0.264461		-2.1226	-1.31359
-2.12104	0.260669		-2.12177	-1.32801
-2.1202	0.256872		-2.12093	-1.34347
-2.11937	0.252967		-2.1201	-1.35912
-2.11854	0.248762		-2.11927	-1.37447
-2.11771	0.244358		-2.11844	-1.38746
-2.11687	0.239947		-2.11761	-1.39939
-2.11604	0.236058		-2.11677	-1.41136
-2.11521	0.232901		-2.11594	-1.42334
-2.11438	0.229894		-2.11511	-1.4362
-2.11354	0.226885		-2.11428	-1.44947
-2.11271	0.224009		-2.11344	-1.46275
-2.11188	0.221312		-2.11261	-1.47586
-2.11104	0.218652		-2.11178	-1.48818
-2.11021	0.215984		-2.11094	-1.50022
-2.10938	0.213342		-2.11011	-1.51222
-2.10855	0.21073		-2.10928	-1.52553
-2.10771	0.208116		-2.10845	-1.53994
-2.10688	0.2055		-2.10761	-1.55456
-2.10605	0.202982		-2.10678	-1.56911
-2.10522	0.200554		-2.10595	-1.58241
-2.10438	0.198133		-2.10512	-1.59472
-2.10355	0.195709		-2.10428	-1.60683
-2.10272	0.193275		-2.10345	-1.61902
-2.10189	0.190839		-2.10262	-1.63217
-2.10105	0.188402		-2.10179	-1.64594
-2.10022	0.185691		-2.10095	-1.6598
-2.09939	0.182533		-2.10012	-1.67358
-2.09856	0.179209		-2.09929	-1.68579
-2.09772	0.17589		-2.09845	-1.69754
-2.09689	0.172759		-2.09762	-1.70926
-2.09606	0.169904		-2.09679	-1.72093
-2.09523	0.16715		-2.09596	-1.73363
-2.09439	0.1644		-2.09512	-1.74715
-2.09356	0.161566		-2.09429	-1.7609
-2.09273	0.158648		-2.09346	-1.77426
-2.0919	0.155692		-2.09263	-1.78619
-2.09106	0.152737		-2.09179	-1.7978
-2.09023	0.150145		-2.09096	-1.80937
-2.0894	0.14791		-2.09013	-1.82119
-2.08856	0.145754		-2.0893	-1.83404
-2.08773	0.143601		-2.08846	-1.84703
-2.0869	0.141226		-2.08763	-1.86
-2.08607	0.13865		-2.0868	-1.87222
-2.08523	0.136053		-2.08596	-1.88384
-2.0844	0.133515		-2.08513	-1.89525
-2.08357	0.131611		-2.0843	-1.90669
-2.08274	0.130032		-2.08347	-1.91881
-2.0819	0.128448		-2.08263	-1.93176
-2.08107	0.126847		-2.0818	-1.94481
-2.08024	0.125064		-2.08097	-1.95783
-2.0794	0.123191		-2.08014	-1.96922
-2.07857	0.12132		-2.0793	-1.97992
-2.07774	0.119613		-2.07847	-1.9905
-2.07691	0.118229		-2.07764	-2.00116
-2.07607	0.116966		-2.07681	-2.01216
-2.07524	0.115703		-2.07597	-2.0242
-2.07441	0.114311		-2.07514	-2.03643
-2.07358	0.112678		-2.07431	-2.04865
-2.07274	0.110963		-2.07348	-2.05972
-2.07191	0.109246		-2.07264	-2.07064
-2.07108	0.107378		-2.07181	-2.08133
-2.07025	0.105521		-2.07098	-2.09114
-2.06941	0.103672		-2.07015	-2.10183
-2.06858	0.101728		-2.06931	-2.11373
-2.06775	0.099663		-2.06848	-2.12629
-2.06692	0.097557		-2.06765	-2.13781
-2.06608	0.095441		-2.06682	-2.14815
-2.06525	0.093323		-2.06598	-2.15823
-2.06442	0.09112		-2.06515	-2.1683
-2.06358	0.088813		-2.06432	-2.17843
-2.06275	0.086508		-2.06348	-2.18928
-2.06192	0.084193		-2.06265	-2.20052
-2.06109	0.081609		-2.06182	-2.21174
-2.06026	0.078719		-2.06099	-2.22207
-2.05942	0.075818		-2.06015	-2.23168
-2.05859	0.073174		-2.05932	-2.24117
-2.05776	0.070971		-2.05849	-2.25068
-2.05692	0.068948		-2.05766	-2.26063
-2.05609	0.066933		-2.05682	-2.27128
-2.05526	0.064919		-2.05599	-2.2822
-2.05443	0.062648		-2.05516	-2.29311
-2.05359	0.060101		-2.05432	-2.30319
-2.05276	0.057555		-2.05349	-2.3124
-2.05193	0.055076		-2.05266	-2.32135
-2.0511	0.052666		-2.05183	-2.33028
-2.05026	0.050305		-2.05099	-2.33969
-2.04943	0.047957		-2.05016	-2.34945
-2.0486	0.045795		-2.04933	-2.35924
-2.04777	0.044127		-2.0485	-2.36886
-2.04693	0.04274		-2.04766	-2.3776
-2.0461	0.041355		-2.04683	-2.38599
-2.04527	0.040163		-2.046	-2.3944
-2.04444	0.039187		-2.04517	-2.40301
-2.0436	0.038249		-2.04433	-2.41247
-2.04277	0.037312		-2.0435	-2.42226
-2.04194	0.035799		-2.04267	-2.43204
-2.0411	0.033797		-2.04184	-2.44122
-2.04027	0.031805		-2.041	-2.44962
-2.03944	0.02982		-2.04017	-2.45777
-2.03861	0.027997		-2.03934	-2.46592
-2.03777	0.026294		-2.0385	-2.47445
-2.03694	0.024593		-2.03767	-2.48323
-2.03611	0.022892		-2.03684	-2.49202
-2.03528	0.021219		-2.03601	-2.5008
-2.03444	0.019583		-2.03518	-2.50919
-2.03361	0.017956		-2.03434	-2.51665
-2.03278	0.016433		-2.03351	-2.52382
-2.03194	0.015137		-2.03268	-2.53124
-2.03111	0.013954		-2.03184	-2.53937
-2.03028	0.012779		-2.03101	-2.54767
-2.02945	0.011731		-2.03018	-2.55597
-2.02861	0.011065		-2.02935	-2.56427
-2.02778	0.0106		-2.02851	-2.57147
-2.02695	0.010136		-2.02768	-2.57813
-2.02612	0.009696		-2.02685	-2.5847
-2.02528	0.00928		-2.02602	-2.59182
-2.02445	0.00887		-2.02518	-2.59923
-2.02362	0.008458		-2.02435	-2.6067
-2.02279	0.007622		-2.02352	-2.61415
-2.02195	0.006428		-2.02269	-2.6215
-2.02112	0.005168		-2.02185	-2.62796
-2.02029	0.003903		-2.02102	-2.63424
-2.01946	0.003014		-2.02019	-2.64052
-2.01862	0.002341		-2.01936	-2.64802
-2.01779	0.00168		-2.01852	-2.65576
-2.01696	0.001098		-2.01769	-2.66296
-2.01613	0.000688		-2.01686	-2.67003
-2.01529	0.000393		-2.01602	-2.67708
-2.01446	8e-05		-2.01519	-2.68382
-2.01363	-0.000237		-2.01436	-2.69031
-2.0128	-0.000348		-2.01353	-2.69692
-2.01196	-0.000142		-2.01269	-2.7039
-2.01113	6.5e-05		-2.01186	-2.71111
-2.0103	0.000158		-2.01103	-2.71831
-2.00946	-8.6e-05		-2.0102	-2.7255
-2.00863	-0.000578		-2.00936	-2.73229
-2.0078	-0.001071		-2.00853	-2.73868
-2.00697	-0.001726		-2.0077	-2.74499
-2.00613	-0.002853		-2.00687	-2.75142
-2.0053	-0.004323		-2.00603	-2.75801
-2.00447	-0.00579		-2.0052	-2.76467
-2.00364	-0.007228		-2.00437	-2.77133
-2.0028	-0.00862		-2.00353	-2.77784
-2.00197	-0.009996		-2.0027	-2.78355
-2.00114	-0.011371		-2.00187	-2.78883
-2.0003	-0.012282		-2.00104	-2.79409
-1.99947	-0.0126		-2.0002	-2.79994
-1.99864	-0.012917		-1.99937	-2.80632
-1.99781	-0.013315		-1.99854	-2.81281
-1.99697	-0.01393		-1.99771	-2.81932
-1.99614	-0.01469		-1.99687	-2.82551
-1.99531	-0.015452		-1.99604	-2.83142
-1.99448	-0.016211		-1.99521	-2.8373
-1.99364	-0.016999		-1.99438	-2.8433
-1.99281	-0.017826		-1.99354	-2.85008
-1.99198	-0.018657		-1.99271	-2.85729
-1.99115	-0.019528		-1.99188	-2.86455
-1.99031	-0.020459		-1.99105	-2.87161
-1.98948	-0.021407		-1.99021	-2.87799
-1.98865	-0.022356		-1.98938	-2.8841
-1.98782	-0.023413		-1.98855	-2.89025
-1.98698	-0.024824		-1.98771	-2.89673
-1.98615	-0.02648		-1.98688	-2.90346
-1.98532	-0.02817		-1.98605	-2.91023
-1.98449	-0.030135		-1.98522	-2.91699
-1.98365	-0.032326		-1.98439	-2.92334
-1.98282	-0.034517		-1.98355	-2.92931
-1.98199	-0.03671		-1.98272	-2.93521
-1.98115	-0.038553		-1.98189	-2.94125
-1.98032	-0.039978		-1.98105	-2.94778
-1.97949	-0.041323		-1.98022	-2.95446
-1.97866	-0.042516		-1.97939	-2.96116
-1.97782	-0.043338		-1.97856	-2.96784
-1.97699	-0.043959		-1.97772	-2.97346
-1.97616	-0.044579		-1.97689	-2.97856
-1.97533	-0.045239		-1.97606	-2.98362
-1.97449	-0.046087		-1.97523	-2.98917
-1.97366	-0.047064		-1.97439	-2.9951
-1.97283	-0.048043		-1.97356	-3.0011
-1.972	-0.049368		-1.97273	-3.0071
-1.97116	-0.05119		-1.97189	-3.01295
-1.97033	-0.053188		-1.97106	-3.01838
-1.9695	-0.055193		-1.97023	-3.02367
-1.96867	-0.057037		-1.9694	-3.0291
-1.96783	-0.058517		-1.96856	-3.03518
-1.967	-0.05982		-1.96773	-3.04147
-1.96617	-0.061018		-1.9669	-3.04775
-1.96534	-0.061731		-1.96607	-3.05405
-1.9645	-0.062153		-1.96523	-3.06014
-1.96367	-0.06255		-1.9644	-3.06565
-1.96284	-0.062932		-1.96357	-3.07094
-1.962	-0.063349		-1.96274	-3.07658
-1.96117	-0.063846		-1.9619	-3.08279
-1.96034	-0.064363		-1.96107	-3.08921
-1.95951	-0.064913		-1.96024	-3.09561
-1.95867	-0.065545		-1.95941	-3.102
-1.95784	-0.066219		-1.95857	-3.10795
-1.95701	-0.066892		-1.95774	-3.11331
-1.95618	-0.067504		-1.95691	-3.11849
-1.95534	-0.067907		-1.95608	-3.12399
-1.95451	-0.068139		-1.95524	-3.12988
-1.95368	-0.068371		-1.95441	-3.13588
-1.95284	-0.068701		-1.95358	-3.14189
-1.95201	-0.069231		-1.95274	-3.14781
-1.95118	-0.069805		-1.95191	-3.15299
-1.95035	-0.070377		-1.95108	-3.15762
-1.94952	-0.070918		-1.95025	-3.16231
-1.94868	-0.071394		-1.94941	-3.16739
-1.94785	-0.071849		-1.94858	-3.17276
-1.94702	-0.072304		-1.94775	-3.17815
-1.94618	-0.072713		-1.94692	-3.18353
-1.94535	-0.07305		-1.94608	-3.18863
-1.94452	-0.073387		-1.94525	-3.19343
-1.94369	-0.073703		-1.94442	-3.19815
-1.94285	-0.073792		-1.94359	-3.20304
-1.94202	-0.073595		-1.94275	-3.20831
-1.94119	-0.073396		-1.94192	-3.21373
-1.94036	-0.073199		-1.94109	-3.21917
-1.93952	-0.073358		-1.94026	-3.22453
-1.93869	-0.074007		-1.93942	-3.22946
-1.93786	-0.074654		-1.93859	-3.23415
-1.93702	-0.075427		-1.93776	-3.23884
-1.93619	-0.076553		-1.93693	-3.24374
-1.93536	-0.077927		-1.93609	-3.24891
-1.93453	-0.079298		-1.93526	-3.25414
-1.93369	-0.080563		-1.93443	-3.2593
-1.93286	-0.081283		-1.93359	-3.2641
-1.93203	-0.081481		-1.93276	-3.2685
-1.9312	-0.081678		-1.93193	-3.27278
-1.93036	-0.081593		-1.9311	-3.27705
-1.92953	-0.080985		-1.93026	-3.28179
-1.9287	-0.080158		-1.92943	-3.28695
-1.92787	-0.079331		-1.9286	-3.29215
-1.92703	-0.078484		-1.92777	-3.29723
-1.9262	-0.077606		-1.92693	-3.30173
-1.92537	-0.07672		-1.9261	-3.30597
-1.92454	-0.075922		-1.92527	-3.3102
-1.9237	-0.075552		-1.92444	-3.31444
-1.92287	-0.075545		-1.9236	-3.31868
-1.92204	-0.075537		-1.92277	-3.32294
-1.92121	-0.075641		-1.92194	-3.32721
-1.92037	-0.076129		-1.92111	-3.33131
-1.91954	-0.076884		-1.92027	-3.33519
-1.91871	-0.077635		-1.91944	-3.33899
-1.91787	-0.078339		-1.91861	-3.3428
-1.91704	-0.078966		-1.91778	-3.3469
-1.91621	-0.07956		-1.91694	-3.35127
-1.91538	-0.080155		-1.91611	-3.3557
-1.91454	-0.080963		-1.91528	-3.36012
-1.91371	-0.082047		-1.91444	-3.36416
-1.91288	-0.083212		-1.91361	-3.36784
-1.91205	-0.08438		-1.91278	-3.37144
-1.91121	-0.085395		-1.91195	-3.37501
-1.91038	-0.086206		-1.91111	-3.37906
-1.90955	-0.086947		-1.91028	-3.38332
-1.90872	-0.087693		-1.90945	-3.38777
-1.90788	-0.088455		-1.90862	-3.39248
-1.90705	-0.089186		-1.90778	-3.39694
-1.90622	-0.089916		-1.90695	-3.40102
-1.90539	-0.090647		-1.90612	-3.4051
-1.90455	-0.091413		-1.90528	-3.40922
-1.90372	-0.09226		-1.90445	-3.41344
-1.90289	-0.093109		-1.90362	-3.41774
-1.90206	-0.09399		-1.90279	-3.42204
-1.90122	-0.094958		-1.90196	-3.42619
-1.90039	-0.095946		-1.90112	-3.42999
-1.89956	-0.096931		-1.90029	-3.43357
-1.89872	-0.097919		-1.89946	-3.43715
-1.89789	-0.098633		-1.89862	-3.44096
-1.89706	-0.098774		-1.89779	-3.44524
-1.89623	-0.098853		-1.89696	-3.44979
-1.89539	-0.098552		-1.89613	-3.45437
-1.89456	-0.097741		-1.89529	-3.45873
-1.89373	-0.096933		-1.89446	-3.46283
-1.8929	-0.096122		-1.89363	-3.46684
-1.89206	-0.095393		-1.8928	-3.47085
-1.89123	-0.095147		-1.89196	-3.47507
-1.8904	-0.095513		-1.89113	-3.47947
-1.88956	-0.095965		-1.8903	-3.48387
-1.88873	-0.096637		-1.88946	-3.48826
-1.8879	-0.097414		-1.88863	-3.49229
-1.88707	-0.098193		-1.8878	-3.49585
-1.88624	-0.098971		-1.88697	-3.49934
-1.8854	-0.099761		-1.88613	-3.50282
-1.88457	-0.100582		-1.8853	-3.50627
-1.88374	-0.101433		-1.88447	-3.50968
-1.88291	-0.10234		-1.88364	-3.51309
-1.88207	-0.103305		-1.8828	-3.51651
-1.88124	-0.104268		-1.88197	-3.5199
-1.88041	-0.105235		-1.88114	-3.52329
-1.87957	-0.106114		-1.88031	-3.52668
-1.87874	-0.106631		-1.87947	-3.53081
-1.87791	-0.106834		-1.87864	-3.53565
-1.87708	-0.107		-1.87781	-3.54055
-1.87624	-0.107078		-1.87698	-3.54543
-1.87541	-0.107104		-1.87614	-3.55008
-1.87458	-0.10713		-1.87531	-3.55442
-1.87375	-0.107156		-1.87448	-3.55867
-1.87291	-0.107007		-1.87365	-3.56294
-1.87208	-0.106559		-1.87281	-3.56736
-1.87125	-0.106012		-1.87198	-3.57192
-1.87041	-0.105603		-1.87115	-3.57651
-1.86958	-0.105357		-1.87031	-3.5811
-1.86875	-0.105112		-1.86948	-3.58504
-1.86792	-0.104867		-1.86865	-3.58846
-1.86709	-0.104635		-1.86782	-3.59184
-1.86625	-0.10445		-1.86698	-3.59519
-1.86542	-0.1043		-1.86615	-3.59842
-1.86459	-0.104221		-1.86532	-3.6016
-1.86375	-0.104266		-1.86449	-3.60476
-1.86292	-0.104362		-1.86365	-3.60789
-1.86209	-0.104458		-1.86282	-3.6109
-1.86126	-0.104555		-1.86199	-3.61384
-1.86042	-0.104596		-1.86116	-3.6168
-1.85959	-0.104568		-1.86032	-3.62007
-1.85876	-0.104525		-1.85949	-3.62378
-1.85793	-0.104567		-1.85866	-3.62764
-1.85709	-0.104686		-1.85783	-3.6313
-1.85626	-0.104799		-1.85699	-3.63454
-1.85543	-0.104912		-1.85616	-3.63745
-1.85459	-0.105079		-1.85533	-3.64027
-1.85376	-0.105581		-1.8545	-3.64317
-1.85293	-0.106656		-1.85366	-3.64625
-1.8521	-0.107714		-1.85283	-3.64966
-1.85126	-0.108697		-1.852	-3.65318
-1.85043	-0.109625		-1.85116	-3.65671
-1.8496	-0.110558		-1.85033	-3.66007
-1.84877	-0.111484		-1.8495	-3.6632
-1.84793	-0.112347		-1.84867	-3.66634
-1.8471	-0.112985		-1.84783	-3.66948
-1.84627	-0.113501		-1.847	-3.6728
-1.84544	-0.114124		-1.84617	-3.67632
-1.8446	-0.115084		-1.84534	-3.67984
-1.84377	-0.116229		-1.8445	-3.68337
-1.84294	-0.117375		-1.84367	-3.68694
-1.84211	-0.118507		-1.84284	-3.69052
-1.84127	-0.119582		-1.84201	-3.6941
-1.84044	-0.120592		-1.84117	-3.69771
-1.83961	-0.121609		-1.84034	-3.70145
-1.83878	-0.122241		-1.83951	-3.70533
-1.83794	-0.121963		-1.83868	-3.70922
-1.83711	-0.121585		-1.83784	-3.71248
-1.83628	-0.121208		-1.83701	-3.71493
-1.83544	-0.12086		-1.83618	-3.7173
-1.83461	-0.120601		-1.83535	-3.71967
-1.83378	-0.120403		-1.83451	-3.72208
-1.83295	-0.12033		-1.83368	-3.72458
-1.83211	-0.120818		-1.83285	-3.7271
-1.83128	-0.12191		-1.83201	-3.72962
-1.83045	-0.123001		-1.83118	-3.732
-1.82962	-0.124098		-1.83035	-3.73423
-1.82878	-0.125084		-1.82952	-3.73642
-1.82795	-0.125871		-1.82868	-3.73861
-1.82712	-0.126663		-1.82785	-3.74082
-1.82629	-0.127236		-1.82702	-3.74308
-1.82545	-0.127352		-1.82619	-3.74534
-1.82462	-0.127369		-1.82535	-3.74761
-1.82379	-0.127385		-1.82452	-3.74998
-1.82296	-0.127348		-1.82369	-3.75242
-1.82212	-0.127179		-1.82285	-3.75486
-1.82129	-0.126951		-1.82202	-3.75734
-1.82046	-0.126721		-1.82119	-3.76032
-1.81963	-0.126655		-1.82036	-3.76367
-1.81879	-0.126849		-1.81953	-3.76701
-1.81796	-0.127043		-1.81869	-3.7701
-1.81713	-0.127237		-1.81786	-3.77272
-1.81629	-0.127364		-1.81703	-3.77514
-1.81546	-0.12739		-1.81619	-3.77755
-1.81463	-0.127416		-1.81536	-3.77998
-1.8138	-0.127482		-1.81453	-3.78243
-1.81296	-0.127644		-1.8137	-3.78489
-1.81213	-0.127863		-1.81286	-3.78735
-1.8113	-0.128081		-1.81203	-3.78955
-1.81047	-0.128332		-1.8112	-3.79147
-1.80963	-0.128655		-1.81037	-3.7933
-1.8088	-0.129021		-1.80953	-3.79514
-1.80797	-0.129385		-1.8087	-3.79724
-1.80713	-0.129568		-1.80787	-3.79956
-1.8063	-0.12944		-1.80703	-3.80191
-1.80547	-0.129214		-1.8062	-3.80423
-1.80464	-0.128988		-1.80537	-3.8063
-1.80381	-0.128615		-1.80454	-3.80816
-1.80297	-0.127987		-1.8037	-3.80992
-1.80214	-0.127226		-1.80287	-3.81167
-1.80131	-0.126409		-1.80204	-3.81348
-1.80047	-0.125642		-1.80121	-3.81529
-1.79964	-0.12527		-1.80037	-3.8171
-1.79881	-0.12499		-1.79954	-3.81888
-1.79798	-0.124712		-1.79871	-3.82055
-1.79714	-0.124691		-1.79788	-3.82205
-1.79631	-0.125693		-1.79704	-3.82356
-1.79548	-0.126804		-1.79621	-3.82521
-1.79465	-0.127944		-1.79538	-3.82721
-1.79381	-0.129234		-1.79455	-3.82938
-1.79298	-0.130689		-1.79371	-3.83154
-1.79215	-0.132138		-1.79288	-3.83367
-1.79131	-0.133502		-1.79205	-3.83572
-1.79048	-0.134356		-1.79122	-3.83774
-1.78965	-0.134517		-1.79038	-3.83978
-1.78882	-0.134678		-1.78955	-3.84201
-1.78798	-0.134773		-1.78872	-3.84452
-1.78715	-0.134614		-1.78788	-3.84705
-1.78632	-0.134318		-1.78705	-3.84956
-1.78549	-0.134021		-1.78622	-3.85205
-1.78465	-0.133884		-1.78539	-3.85451
-1.78382	-0.134247		-1.78455	-3.85696
-1.78299	-0.134727		-1.78372	-3.85955
-1.78216	-0.135205		-1.78289	-3.86243
-1.78132	-0.135816		-1.78206	-3.86548
-1.78049	-0.136813		-1.78122	-3.86854
-1.77966	-0.1379		-1.78039	-3.87155
-1.77883	-0.138982		-1.77956	-3.87415
-1.77799	-0.13995		-1.77873	-3.8763
-1.77716	-0.140612		-1.77789	-3.87846
-1.77633	-0.141275		-1.77706	-3.88052
-1.7755	-0.14194		-1.77623	-3.88248
-1.77466	-0.142425		-1.7754	-3.88444
-1.77383	-0.142487		-1.77456	-3.8864
-1.773	-0.142549		-1.77373	-3.88834
-1.77216	-0.142582		-1.7729	-3.89027
-1.77133	-0.142521		-1.77207	-3.8922
-1.7705	-0.142393		-1.77123	-3.89423
-1.76967	-0.142263		-1.7704	-3.89667
-1.76883	-0.142147		-1.76957	-3.89941
-1.768	-0.142175		-1.76873	-3.90215
-1.76717	-0.142492		-1.7679	-3.9049
-1.76634	-0.142811		-1.76707	-3.90742
-1.7655	-0.143236		-1.76624	-3.90969
-1.76467	-0.14402		-1.7654	-3.91193
-1.76384	-0.144933		-1.76457	-3.91441
-1.76301	-0.145848		-1.76374	-3.91723
-1.76217	-0.146775		-1.76291	-3.92015
-1.76134	-0.147764		-1.76207	-3.92306
-1.76051	-0.14878		-1.76124	-3.926
-1.75968	-0.1498		-1.76041	-3.92902
-1.75884	-0.150686		-1.75958	-3.93207
-1.75801	-0.151212		-1.75874	-3.93512
-1.75718	-0.151658		-1.75791	-3.93838
-1.75635	-0.152097		-1.75708	-3.9418
-1.75551	-0.152473		-1.75625	-3.94525
-1.75468	-0.152732		-1.75541	-3.9487
-1.75385	-0.152991		-1.75458	-3.95193
-1.75301	-0.153208		-1.75375	-3.95484
-1.75218	-0.153266		-1.75292	-3.95763
-1.75135	-0.153184		-1.75208	-3.96037
-1.75052	-0.153104		-1.75125	-3.9629
-1.74968	-0.15305		-1.75042	-3.96522
-1.74885	-0.153072		-1.74958	-3.96753
-1.74802	-0.153175		-1.74875	-3.96999
-1.74719	-0.153284		-1.74792	-3.97237
-1.74635	-0.153411		-1.74709	-3.97444
-1.74552	-0.153807		-1.74625	-3.97651
-1.74469	-0.154375		-1.74542	-3.97873
-1.74385	-0.154941		-1.74459	-3.98132
-1.74302	-0.155502		-1.74376	-3.98405
-1.74219	-0.156045		-1.74292	-3.98678
-1.74136	-0.156586		-1.74209	-3.98942
-1.74053	-0.157125		-1.74126	-3.99175
-1.73969	-0.157621		-1.74043	-3.99389
-1.73886	-0.157664		-1.73959	-3.99602
-1.73803	-0.157597		-1.73876	-3.99804
-1.73719	-0.157542		-1.73793	-3.99981
-1.73636	-0.157612		-1.7371	-4.00156
-1.73553	-0.15784		-1.73626	-4.00331
-1.7347	-0.15807		-1.73543	-4.00513
-1.73386	-0.158298		-1.7346	-4.00708
-1.73303	-0.158599		-1.73376	-4.00902
-1.7322	-0.159427		-1.73293	-4.01113
-1.73137	-0.160253		-1.7321	-4.01373
-1.73053	-0.161064		-1.73127	-4.01662
-1.7297	-0.161708		-1.73043	-4.01951
-1.72887	-0.162247		-1.7296	-4.02232
-1.72803	-0.162791		-1.72877	-4.02475
-1.7272	-0.163331		-1.72794	-4.02682
-1.72637	-0.163768		-1.7271	-4.02891
-1.72554	-0.163859		-1.72627	-4.03108
-1.7247	-0.163952		-1.72544	-4.03336
-1.72387	-0.164032		-1.7246	-4.03563
-1.72304	-0.164045		-1.72377	-4.0379
-1.72221	-0.164041		-1.72294	-4.03997
-1.72137	-0.164037		-1.72211	-4.04169
-1.72054	-0.164023		-1.72128	-4.04329
-1.71971	-0.16395		-1.72044	-4.04486
-1.71888	-0.163843		-1.71961	-4.0464
-1.71804	-0.163819		-1.71878	-4.04795
-1.71721	-0.164263		-1.71794	-4.04948
-1.71638	-0.165087		-1.71711	-4.05101
-1.71555	-0.165908		-1.71628	-4.0524
-1.71471	-0.166732		-1.71545	-4.05357
-1.71388	-0.167608		-1.71461	-4.05471
-1.71305	-0.168622		-1.71378	-4.05581
-1.71222	-0.169625		-1.71295	-4.05688
-1.71138	-0.170507		-1.71212	-4.05795
-1.71055	-0.170869		-1.71128	-4.05902
-1.70972	-0.171111		-1.71045	-4.06012
-1.70888	-0.171353		-1.70962	-4.06134
-1.70805	-0.171572		-1.70879	-4.06264
-1.70722	-0.171698		-1.70795	-4.0641
-1.70639	-0.171748		-1.70712	-4.06576
-1.70555	-0.171851		-1.70629	-4.06742
-1.70472	-0.172244		-1.70545	-4.06908
-1.70389	-0.173027		-1.70462	-4.07074
-1.70306	-0.173817		-1.70379	-4.07218
-1.70222	-0.174599		-1.70296	-4.07328
-1.70139	-0.175391		-1.70212	-4.07444
-1.70056	-0.176205		-1.70129	-4.07619
-1.69973	-0.177014		-1.70046	-4.07834
-1.69889	-0.177702		-1.69963	-4.08049
-1.69806	-0.178037		-1.69879	-4.08264
-1.69723	-0.178367		-1.69796	-4.08472
-1.6964	-0.178678		-1.69713	-4.08681
-1.69556	-0.178966		-1.6963	-4.08906
-1.69473	-0.17917		-1.69546	-4.09139
-1.6939	-0.179211		-1.69463	-4.09354
-1.69307	-0.179252		-1.6938	-4.09554
-1.69223	-0.179289		-1.69297	-4.09754
-1.6914	-0.179324		-1.69213	-4.09954
-1.69057	-0.17936		-1.6913	-4.10141
-1.68973	-0.179395		-1.69047	-4.10281
-1.6889	-0.179435		-1.68963	-4.10385
-1.68807	-0.179647		-1.6888	-4.10495
-1.68724	-0.179969		-1.68797	-4.10618
-1.6864	-0.180306		-1.68714	-4.10744
-1.68557	-0.181015		-1.6863	-4.10871
-1.68474	-0.181817		-1.68547	-4.10996
-1.68391	-0.182623		-1.68464	-4.11114
-1.68307	-0.183424		-1.68381	-4.1122
-1.68224	-0.184232		-1.68297	-4.11326
-1.68141	-0.185111		-1.68214	-4.11461
-1.68057	-0.185993		-1.68131	-4.11665
-1.67974	-0.186637		-1.68048	-4.11876
-1.67891	-0.186956		-1.67964	-4.12088
-1.67808	-0.187276		-1.67881	-4.123
-1.67725	-0.187593		-1.67798	-4.12516
-1.67641	-0.187875		-1.67715	-4.12733
-1.67558	-0.187689		-1.67631	-4.12944
-1.67475	-0.18708		-1.67548	-4.13131
-1.67391	-0.186502		-1.67465	-4.13283
-1.67308	-0.186294		-1.67382	-4.13433
-1.67225	-0.186085		-1.67298	-4.13584
-1.67142	-0.185877		-1.67215	-4.1374
-1.67058	-0.185667		-1.67132	-4.13898
-1.66975	-0.185523		-1.67048	-4.14057
-1.66892	-0.185946		-1.66965	-4.14225
-1.66809	-0.186452		-1.66882	-4.14415
-1.66725	-0.18651		-1.66799	-4.14618
-1.66642	-0.186295		-1.66715	-4.1482
-1.66559	-0.186078		-1.66632	-4.15009
-1.66476	-0.185864		-1.66549	-4.15174
-1.66392	-0.185612		-1.66466	-4.1534
-1.66309	-0.18509		-1.66382	-4.15505
-1.66226	-0.18415		-1.66299	-4.15668
-1.66142	-0.183383		-1.66216	-4.15828
-1.66059	-0.182953		-1.66133	-4.15988
-1.65976	-0.182529		-1.66049	-4.16134
-1.65893	-0.182105		-1.65966	-4.16227
-1.65809	-0.181681		-1.65883	-4.16272
-1.65726	-0.181362		-1.658	-4.16316
-1.65643	-0.181413		-1.65716	-4.16363
-1.6556	-0.181546		-1.65633	-4.16438
-1.65476	-0.182006		-1.6555	-4.16548
-1.65393	-0.182647		-1.65467	-4.16659
-1.6531	-0.183287		-1.65383	-4.16782
-1.65227	-0.18393		-1.653	-4.16933
-1.65143	-0.184572		-1.65217	-4.17097
-1.6506	-0.185218		-1.65133	-4.17261
-1.64977	-0.185836		-1.6505	-4.17428
-1.64894	-0.186257		-1.64967	-4.17605
-1.6481	-0.186352		-1.64884	-4.1779
-1.64727	-0.186448		-1.648	-4.17974
-1.64644	-0.186543		-1.64717	-4.1815
-1.6456	-0.186638		-1.64634	-4.18315
-1.64477	-0.186625		-1.64551	-4.18477
-1.64394	-0.186314		-1.64467	-4.18635
-1.64311	-0.18594		-1.64384	-4.18792
-1.64227	-0.185528		-1.64301	-4.18956
-1.64144	-0.185052		-1.64217	-4.19129
-1.64061	-0.18454		-1.64134	-4.19313
-1.63978	-0.184027		-1.64051	-4.19478
-1.63894	-0.183519		-1.63968	-4.19565
-1.63811	-0.183249		-1.63885	-4.19644
-1.63728	-0.183315		-1.63801	-4.19725
-1.63645	-0.183378		-1.63718	-4.19813
-1.63561	-0.183343		-1.63635	-4.19915
-1.63478	-0.183309		-1.63551	-4.20018
-1.63395	-0.183274		-1.63468	-4.20124
-1.63312	-0.183239		-1.63385	-4.20252
-1.63228	-0.183184		-1.63302	-4.20421
-1.63145	-0.182746		-1.63218	-4.2059
-1.63062	-0.182315		-1.63135	-4.20763
-1.62979	-0.182028		-1.63052	-4.20958
-1.62895	-0.182026		-1.62969	-4.21174
-1.62812	-0.182024		-1.62885	-4.2139
-1.62729	-0.182022		-1.62802	-4.21599
-1.62645	-0.182054		-1.62719	-4.21784
-1.62562	-0.182537		-1.62635	-4.21957
-1.62479	-0.183311		-1.62552	-4.22129
-1.62396	-0.18406		-1.62469	-4.22294
-1.62312	-0.184542		-1.62386	-4.2244
-1.62229	-0.184864		-1.62302	-4.22586
-1.62146	-0.185183		-1.62219	-4.22732
-1.62063	-0.185491		-1.62136	-4.2288
-1.61979	-0.185664		-1.62053	-4.23033
-1.61896	-0.18546		-1.61969	-4.23184
-1.61813	-0.185256		-1.61886	-4.23338
-1.6173	-0.185115		-1.61803	-4.23514
-1.61646	-0.18548		-1.6172	-4.23733
-1.61563	-0.185965		-1.61636	-4.23953
-1.6148	-0.186453		-1.61553	-4.24171
-1.61397	-0.186896		-1.6147	-4.24365
-1.61313	-0.186997		-1.61387	-4.24519
-1.6123	-0.186894		-1.61303	-4.24675
-1.61147	-0.186791		-1.6122	-4.24826
-1.61064	-0.186639		-1.61137	-4.24974
-1.6098	-0.186189		-1.61054	-4.25121
-1.60897	-0.18567		-1.6097	-4.25267
-1.60814	-0.185166		-1.60887	-4.25411
-1.6073	-0.184825		-1.60804	-4.25545
-1.60647	-0.184856		-1.6072	-4.25671
-1.60564	-0.184887		-1.60637	-4.258
-1.60481	-0.184924		-1.60554	-4.25948
-1.60397	-0.185041		-1.60471	-4.2612
-1.60314	-0.18541		-1.60387	-4.26291
-1.60231	-0.18578		-1.60304	-4.26463
-1.60148	-0.186164		-1.60221	-4.26626
-1.60064	-0.186619		-1.60138	-4.26775
-1.59981	-0.187115		-1.60054	-4.26925
-1.59898	-0.187612		-1.59971	-4.27072
-1.59814	-0.188048		-1.59888	-4.27211
-1.59731	-0.188172		-1.59805	-4.27349
-1.59648	-0.188042		-1.59721	-4.27488
-1.59565	-0.187913		-1.59638	-4.27623
-1.59482	-0.187805		-1.59555	-4.27749
-1.59398	-0.187776		-1.59472	-4.27863
-1.59315	-0.187748		-1.59388	-4.27977
-1.59232	-0.18772		-1.59305	-4.28087
-1.59148	-0.187857		-1.59222	-4.2819
-1.59065	-0.188569		-1.59139	-4.28292
-1.58982	-0.189309		-1.59055	-4.28389
-1.58899	-0.189993		-1.58972	-4.28477
-1.58815	-0.190595		-1.58889	-4.28551
-1.58732	-0.190951		-1.58805	-4.28608
-1.58649	-0.191299		-1.58722	-4.28669
-1.58566	-0.191648		-1.58639	-4.2876
-1.58482	-0.19195		-1.58556	-4.28886
-1.58399	-0.191816		-1.58472	-4.29013
-1.58316	-0.191674		-1.58389	-4.29139
-1.58232	-0.19153		-1.58306	-4.2927
-1.58149	-0.191655		-1.58223	-4.29422
-1.58066	-0.191961		-1.58139	-4.29575
-1.57983	-0.192268		-1.58056	-4.29718
-1.57899	-0.192575		-1.57973	-4.29814
-1.57816	-0.192912		-1.5789	-4.29899
-1.57733	-0.193363		-1.57806	-4.29985
-1.5765	-0.193813		-1.57723	-4.30069
-1.57566	-0.194255		-1.5764	-4.30136
-1.57483	-0.19415		-1.57557	-4.30154
-1.574	-0.193909		-1.57473	-4.30174
-1.57317	-0.193668		-1.5739	-4.30211
-1.57233	-0.193428		-1.57307	-4.30294
-1.5715	-0.193195		-1.57224	-4.30376
-1.57067	-0.192973		-1.5714	-4.30459
-1.56984	-0.19275		-1.57057	-4.30542
-1.569	-0.192542		-1.56974	-4.3063
-1.56817	-0.192656		-1.5689	-4.3072
-1.56734	-0.192851		-1.56807	-4.30814
-1.56651	-0.193045		-1.56724	-4.30935
-1.56567	-0.193259		-1.56641	-4.31081
-1.56484	-0.193782		-1.56557	-4.31227
-1.56401	-0.194382		-1.56474	-4.3137
-1.56317	-0.194982		-1.56391	-4.31498
-1.56234	-0.195528		-1.56308	-4.31598
-1.56151	-0.195791		-1.56224	-4.31699
-1.56068	-0.196055		-1.56141	-4.31799
-1.55984	-0.196298		-1.56058	-4.31894
-1.55901	-0.196279		-1.55974	-4.3199
-1.55818	-0.195749		-1.55891	-4.32086
-1.55735	-0.195223		-1.55808	-4.32184
-1.55651	-0.194725		-1.55725	-4.32289
-1.55568	-0.194543		-1.55642	-4.32396
-1.55485	-0.194642		-1.55558	-4.32507
-1.55402	-0.194741		-1.55475	-4.32633
-1.55318	-0.194863		-1.55392	-4.32771
-1.55235	-0.195214		-1.55308	-4.3291
-1.55152	-0.195859		-1.55225	-4.33049
-1.55069	-0.196498		-1.55142	-4.33192
-1.54985	-0.197053		-1.55059	-4.33342
-1.54902	-0.196953		-1.54975	-4.33491
-1.54819	-0.196781		-1.54892	-4.33645
-1.54736	-0.196611		-1.54809	-4.33807
-1.54652	-0.1965		-1.54726	-4.33971
-1.54569	-0.196801		-1.54642	-4.34136
-1.54486	-0.197266		-1.54559	-4.34292
-1.54402	-0.197737		-1.54476	-4.34414
-1.54319	-0.198317		-1.54393	-4.34509
-1.54236	-0.199273		-1.54309	-4.34606
-1.54153	-0.200231		-1.54226	-4.34712
-1.54069	-0.201169		-1.54143	-4.34833
-1.53986	-0.201913		-1.54059	-4.34955
-1.53903	-0.202237		-1.53976	-4.35077
-1.5382	-0.202562		-1.53893	-4.35218
-1.53736	-0.202879		-1.5381	-4.35396
-1.53653	-0.203144		-1.53726	-4.35573
-1.5357	-0.203304		-1.53643	-4.35745
-1.53486	-0.203469		-1.5356	-4.3594
-1.53403	-0.203646		-1.53477	-4.36158
-1.5332	-0.203901		-1.53393	-4.36376
-1.53237	-0.204239		-1.5331	-4.36595
-1.53154	-0.204583		-1.53227	-4.36802
-1.5307	-0.204928		-1.53144	-4.36958
-1.52987	-0.205266		-1.5306	-4.37113
-1.52904	-0.205592		-1.52977	-4.37268
-1.5282	-0.20592		-1.52894	-4.37425
-1.52737	-0.206253		-1.52811	-4.37582
-1.52654	-0.206644		-1.52727	-4.37738
-1.52571	-0.207038		-1.52644	-4.37892
-1.52487	-0.207434		-1.52561	-4.38021
-1.52404	-0.207827		-1.52477	-4.38121
-1.52321	-0.207912		-1.52394	-4.38216
-1.52238	-0.207904		-1.52311	-4.38275
-1.52154	-0.207892		-1.52228	-4.38291
-1.52071	-0.20788		-1.52144	-4.38308
-1.51988	-0.207913		-1.52061	-4.38324
-1.51904	-0.207978		-1.51978	-4.38342
-1.51821	-0.208044		-1.51895	-4.38363
-1.51738	-0.208341		-1.51811	-4.38384
-1.51655	-0.209188		-1.51728	-4.38422
-1.51571	-0.210047		-1.51645	-4.38545
-1.51488	-0.210895		-1.51562	-4.38687
-1.51405	-0.211641		-1.51478	-4.38829
-1.51322	-0.212123		-1.51395	-4.38968
-1.51238	-0.212604		-1.51312	-4.39094
-1.51155	-0.213086		-1.51229	-4.39205
-1.51072	-0.213347		-1.51145	-4.39312
-1.50989	-0.213286		-1.51062	-4.39398
-1.50905	-0.213225		-1.50979	-4.39452
-1.50822	-0.213163		-1.50896	-4.39506
-1.50739	-0.213082		-1.50812	-4.3956
-1.50656	-0.212958		-1.50729	-4.39611
-1.50572	-0.212834		-1.50646	-4.39652
-1.50489	-0.212694		-1.50562	-4.39691
-1.50406	-0.212118		-1.50479	-4.39744
-1.50323	-0.211357		-1.50396	-4.39866
-1.50239	-0.2106		-1.50313	-4.40012
-1.50156	-0.209858		-1.50229	-4.4016
-1.50073	-0.20956		-1.50146	-4.40307
-1.49989	-0.209871		-1.50063	-4.40448
-1.49906	-0.210189		-1.4998	-4.40568
-1.49823	-0.210656		-1.49896	-4.4069
-1.4974	-0.211601		-1.49813	-4.40806
-1.49656	-0.212549		-1.4973	-4.40892
-1.49573	-0.213495		-1.49647	-4.40978
-1.4949	-0.214414		-1.49563	-4.41064
-1.49407	-0.215059		-1.4948	-4.41147
-1.49323	-0.215592		-1.49397	-4.4121
-1.4924	-0.216122		-1.49314	-4.41265
-1.49157	-0.216568		-1.4923	-4.41322
-1.49074	-0.216936		-1.49147	-4.41387
-1.4899	-0.217305		-1.49064	-4.41463
-1.48907	-0.217678		-1.48981	-4.41539
-1.48824	-0.21808		-1.48897	-4.41615
-1.48741	-0.218543		-1.48814	-4.4169
-1.48657	-0.219001		-1.48731	-4.41765
-1.48574	-0.219447		-1.48647	-4.4184
-1.48491	-0.21984		-1.48564	-4.41916
-1.48408	-0.22023		-1.48481	-4.42001
-1.48324	-0.220606		-1.48398	-4.42088
-1.48241	-0.220954		-1.48314	-4.42169
-1.48158	-0.221354		-1.48231	-4.42253
-1.48074	-0.221856		-1.48148	-4.42376
-1.47991	-0.222378		-1.48065	-4.42551
-1.47908	-0.222901		-1.47981	-4.42726
-1.47825	-0.223385		-1.47898	-4.42902
-1.47741	-0.223835		-1.47815	-4.43051
-1.47658	-0.224281		-1.47731	-4.43201
-1.47575	-0.224726		-1.47648	-4.43351
-1.47492	-0.2251		-1.47565	-4.435
-1.47408	-0.225464		-1.47482	-4.43554
-1.47325	-0.225828		-1.47399	-4.43583
-1.47242	-0.226292		-1.47315	-4.43612
-1.47159	-0.227005		-1.47232	-4.43657
-1.47075	-0.227742		-1.47149	-4.43726
-1.46992	-0.22848		-1.47065	-4.43794
-1.46909	-0.229165		-1.46982	-4.43863
-1.46826	-0.229774		-1.46899	-4.43949
-1.46742	-0.23037		-1.46816	-4.44074
-1.46659	-0.230971		-1.46732	-4.442
-1.46576	-0.231586		-1.46649	-4.44325
-1.46492	-0.232246		-1.46566	-4.44479
-1.46409	-0.232909		-1.46483	-4.44661
-1.46326	-0.233569		-1.46399	-4.44841
-1.46243	-0.234489		-1.46316	-4.45019
-1.46159	-0.235458		-1.46233	-4.45121
-1.46076	-0.236431		-1.4615	-4.45192
-1.45993	-0.237403		-1.46066	-4.45263
-1.4591	-0.237966		-1.45983	-4.45334
-1.45826	-0.237896		-1.459	-4.45411
-1.45743	-0.237795		-1.45816	-4.45487
-1.4566	-0.237371		-1.45733	-4.45564
-1.45576	-0.236439		-1.4565	-4.45643
-1.45493	-0.235487		-1.45567	-4.45757
-1.4541	-0.234537		-1.45483	-4.45869
-1.45327	-0.233589		-1.454	-4.45982
-1.45243	-0.232931		-1.45317	-4.46097
-1.4516	-0.232384		-1.45234	-4.46223
-1.45077	-0.231845		-1.4515	-4.46349
-1.44994	-0.231968		-1.45067	-4.46473
-1.4491	-0.232186		-1.44984	-4.46592
-1.44827	-0.232408		-1.44901	-4.46697
-1.44744	-0.23263		-1.44817	-4.46803
-1.44661	-0.232825		-1.44734	-4.46903
-1.44577	-0.232956		-1.44651	-4.46962
-1.44494	-0.233088		-1.44568	-4.47018
-1.44411	-0.233219		-1.44484	-4.47073
-1.44328	-0.232856		-1.44401	-4.47127
-1.44244	-0.23249		-1.44318	-4.47173
-1.44161	-0.232124		-1.44234	-4.4721
-1.44078	-0.231757		-1.44151	-4.47253
-1.43995	-0.231339		-1.44068	-4.47328
-1.43911	-0.23084		-1.43985	-4.47431
-1.43828	-0.230348		-1.43901	-4.47534
-1.43745	-0.230038		-1.43818	-4.47637
-1.43661	-0.230128		-1.43735	-4.47743
-1.43578	-0.230218		-1.43652	-4.47873
-1.43495	-0.230309		-1.43568	-4.48002
-1.43412	-0.230402		-1.43485	-4.48131
-1.43328	-0.230573		-1.43402	-4.48258
-1.43245	-0.230746		-1.43319	-4.48386
-1.43162	-0.230938		-1.43235	-4.48513
-1.43079	-0.231498		-1.43152	-4.48637
-1.42995	-0.232192		-1.43069	-4.4874
-1.42912	-0.23283		-1.42986	-4.48818
-1.42829	-0.233473		-1.42902	-4.48898
-1.42746	-0.234205		-1.42819	-4.48974
-1.42662	-0.235039		-1.42736	-4.49015
-1.42579	-0.235895		-1.42653	-4.49052
-1.42496	-0.236749		-1.42569	-4.4909
-1.42413	-0.237311		-1.42486	-4.49127
-1.42329	-0.237768		-1.42403	-4.49139
-1.42246	-0.238221		-1.42319	-4.49122
-1.42163	-0.23867		-1.42236	-4.49104
-1.4208	-0.238895		-1.42153	-4.49104
-1.41996	-0.239043		-1.4207	-4.4918
-1.41913	-0.239185		-1.41986	-4.49259
-1.4183	-0.239328		-1.41903	-4.49338
-1.41746	-0.239568		-1.4182	-4.49418
-1.41663	-0.239829		-1.41737	-4.49492
-1.4158	-0.240089		-1.41653	-4.49565
-1.41497	-0.240631		-1.4157	-4.49639
-1.41413	-0.24166		-1.41487	-4.49727
-1.4133	-0.242776		-1.41404	-4.49831
-1.41247	-0.243878		-1.4132	-4.49935
-1.41164	-0.244668		-1.41237	-4.50038
-1.4108	-0.245074		-1.41154	-4.5014
-1.40997	-0.245425		-1.41071	-4.5023
-1.40914	-0.245776		-1.40987	-4.50322
-1.40831	-0.245535		-1.40904	-4.50413
-1.40747	-0.245135		-1.40821	-4.50506
-1.40664	-0.244725		-1.40738	-4.506
-1.40581	-0.244318		-1.40654	-4.50694
-1.40498	-0.244629		-1.40571	-4.50788
-1.40414	-0.245044		-1.40488	-4.50927
-1.40331	-0.245459		-1.40404	-4.51072
-1.40248	-0.245873		-1.40321	-4.51215
-1.40164	-0.246732		-1.40238	-4.5134
-1.40081	-0.247643		-1.40155	-4.51439
-1.39998	-0.248551		-1.40071	-4.51538
-1.39915	-0.2493		-1.39988	-4.51637
-1.39831	-0.249777		-1.39905	-4.51701
-1.39748	-0.25023		-1.39822	-4.51736
-1.39665	-0.250684		-1.39738	-4.5177
-1.39582	-0.250976		-1.39655	-4.51811
-1.39498	-0.250875		-1.39572	-4.51913
-1.39415	-0.25074		-1.39488	-4.52023
-1.39332	-0.250607		-1.39405	-4.52132
-1.39249	-0.25077		-1.39322	-4.52241
-1.39165	-0.250956		-1.39239	-4.52351
-1.39082	-0.251141		-1.39156	-4.52461
-1.38999	-0.251327		-1.39072	-4.52569
-1.38915	-0.251153		-1.38989	-4.52659
-1.38832	-0.250802		-1.38906	-4.52733
-1.38749	-0.250444		-1.38822	-4.52807
-1.38666	-0.250112		-1.38739	-4.52883
-1.38583	-0.24988		-1.38656	-4.52973
-1.38499	-0.249653		-1.38573	-4.53097
-1.38416	-0.249426		-1.38489	-4.53221
-1.38333	-0.249199		-1.38406	-4.53347
-1.38249	-0.249325		-1.38323	-4.53477
-1.38166	-0.2495		-1.3824	-4.53608
-1.38083	-0.249676		-1.38156	-4.53738
-1.38	-0.249725		-1.38073	-4.53865
-1.37916	-0.249645		-1.3799	-4.53961
-1.37833	-0.249563		-1.37907	-4.53994
-1.3775	-0.249482		-1.37823	-4.54027
-1.37667	-0.249402		-1.3774	-4.54057
-1.37583	-0.249225		-1.37657	-4.5408
-1.375	-0.249047		-1.37573	-4.541
-1.37417	-0.248857		-1.3749	-4.54121
-1.37333	-0.248796		-1.37407	-4.54143
-1.3725	-0.248783		-1.37324	-4.54152
-1.37167	-0.24877		-1.3724	-4.54145
-1.37084	-0.248757		-1.37157	-4.54136
-1.37	-0.24903		-1.37074	-4.54129
-1.36917	-0.249684		-1.36991	-4.54156
-1.36834	-0.250428		-1.36907	-4.54185
-1.36751	-0.251075		-1.36824	-4.54215
-1.36667	-0.251591		-1.36741	-4.54244
-1.36584	-0.252079		-1.36658	-4.5427
-1.36501	-0.252566		-1.36574	-4.54296
-1.36418	-0.253052		-1.36491	-4.54323
-1.36334	-0.252894		-1.36408	-4.54349
-1.36251	-0.252558		-1.36325	-4.54377
-1.36168	-0.25222		-1.36241	-4.54405
-1.36085	-0.251778		-1.36158	-4.54434
-1.36001	-0.251237		-1.36075	-4.54479
-1.35918	-0.250679		-1.35991	-4.54552
-1.35835	-0.250121		-1.35908	-4.54626
-1.35752	-0.249712		-1.35825	-4.54699
-1.35668	-0.249558		-1.35742	-4.5479
-1.35585	-0.249458		-1.35658	-4.54894
-1.35502	-0.249357		-1.35575	-4.54999
-1.35418	-0.250013		-1.35492	-4.55102
-1.35335	-0.250838		-1.35409	-4.55138
-1.35252	-0.251663		-1.35325	-4.55167
-1.35169	-0.252488		-1.35242	-4.55197
-1.35085	-0.253046		-1.35159	-4.55226
-1.35002	-0.253549		-1.35076	-4.55271
-1.34919	-0.254052		-1.34992	-4.55318
-1.34836	-0.254428		-1.34909	-4.55366
-1.34752	-0.254582		-1.34826	-4.55431
-1.34669	-0.2547		-1.34743	-4.55514
-1.34586	-0.254819		-1.34659	-4.55597
-1.34503	-0.254915		-1.34576	-4.55681
-1.34419	-0.254915		-1.34493	-4.55765
-1.34336	-0.254903		-1.3441	-4.55865
-1.34253	-0.25489		-1.34326	-4.55968
-1.3417	-0.255168		-1.34243	-4.5607
-1.34086	-0.255514		-1.3416	-4.56166
-1.34003	-0.255867		-1.34076	-4.56262
-1.3392	-0.25622		-1.33993	-4.56358
-1.33837	-0.256685		-1.3391	-4.56454
-1.33753	-0.257285		-1.33827	-4.56543
-1.3367	-0.25789		-1.33743	-4.5661
-1.33587	-0.258231		-1.3366	-4.56678
-1.33503	-0.257908		-1.33577	-4.56746
-1.3342	-0.257527		-1.33494	-4.56822
-1.33337	-0.257145		-1.3341	-4.56901
-1.33254	-0.256763		-1.33327	-4.56979
-1.3317	-0.256209		-1.33244	-4.57062
-1.33087	-0.25564		-1.33161	-4.57186
-1.33004	-0.255075		-1.33077	-4.57325
-1.32921	-0.255075		-1.32994	-4.57466
-1.32837	-0.255177		-1.32911	-4.57601
-1.32754	-0.255284		-1.32828	-4.57704
-1.32671	-0.255389		-1.32744	-4.57807
-1.32587	-0.255619		-1.32661	-4.57909
-1.32504	-0.255978		-1.32578	-4.58002
-1.32421	-0.256342		-1.32495	-4.58061
-1.32338	-0.256555		-1.32411	-4.58118
-1.32255	-0.256545		-1.32328	-4.58171
-1.32171	-0.256526		-1.32245	-4.58223
-1.32088	-0.256505		-1.32161	-4.58278
-1.32005	-0.256484		-1.32078	-4.58335
-1.31921	-0.256556		-1.31995	-4.58392
-1.31838	-0.256729		-1.31912	-4.58444
-1.31755	-0.256929		-1.31828	-4.58483
-1.31672	-0.257398		-1.31745	-4.58521
-1.31588	-0.258005		-1.31662	-4.58558
-1.31505	-0.258624		-1.31579	-4.58579
-1.31422	-0.259244		-1.31495	-4.58587
-1.31339	-0.25986		-1.31412	-4.58594
-1.31255	-0.259805		-1.31329	-4.58601
-1.31172	-0.259498		-1.31245	-4.58603
-1.31089	-0.259101		-1.31162	-4.58603
-1.31005	-0.258538		-1.31079	-4.58602
-1.30922	-0.257927		-1.30996	-4.58602
-1.30839	-0.257316		-1.30913	-4.58587
-1.30756	-0.256704		-1.30829	-4.58569
-1.30672	-0.25621		-1.30746	-4.58551
-1.30589	-0.25593		-1.30663	-4.58542
-1.30506	-0.255706		-1.30579	-4.58567
-1.30423	-0.255804		-1.30496	-4.58594
-1.30339	-0.256216		-1.30413	-4.58621
-1.30256	-0.256695		-1.3033	-4.58648
-1.30173	-0.257174		-1.30246	-4.58658
-1.3009	-0.257652		-1.30163	-4.58666
-1.30006	-0.257872		-1.3008	-4.58674
-1.29923	-0.257994		-1.29997	-4.58688
-1.2984	-0.258107		-1.29913	-4.5871
-1.29757	-0.257946		-1.2983	-4.58733
-1.29673	-0.257684		-1.29747	-4.58755
-1.2959	-0.257414		-1.29664	-4.58783
-1.29507	-0.257142		-1.2958	-4.58834
-1.29424	-0.25711		-1.29497	-4.58885
-1.2934	-0.2577		-1.29414	-4.58936
-1.29257	-0.258428		-1.2933	-4.59032
-1.29174	-0.259196		-1.29247	-4.59134
-1.2909	-0.260056		-1.29164	-4.59236
-1.29007	-0.260902		-1.29081	-4.59338
-1.28924	-0.261772		-1.28998	-4.59397
-1.28841	-0.262623		-1.28914	-4.59438
-1.28757	-0.262977		-1.28831	-4.59478
-1.28674	-0.263175		-1.28748	-4.59507
-1.28591	-0.263361		-1.28664	-4.59527
-1.28508	-0.263456		-1.28581	-4.59546
-1.28424	-0.263524		-1.28498	-4.59566
-1.28341	-0.263591		-1.28415	-4.59592
-1.28258	-0.263657		-1.28331	-4.59655
-1.28175	-0.263857		-1.28248	-4.59718
-1.28091	-0.264276		-1.28165	-4.59782
-1.28008	-0.26473		-1.28082	-4.59856
-1.27925	-0.265182		-1.27998	-4.59943
-1.27842	-0.265939		-1.27915	-4.6003
-1.27758	-0.266742		-1.27832	-4.60118
-1.27675	-0.267546		-1.27748	-4.60212
-1.27592	-0.268351		-1.27665	-4.60319
-1.27509	-0.268818		-1.27582	-4.60426
-1.27425	-0.269205		-1.27499	-4.60532
-1.27342	-0.269589		-1.27415	-4.60636
-1.27259	-0.269973		-1.27332	-4.60732
-1.27175	-0.270506		-1.27249	-4.60829
-1.27092	-0.271052		-1.27166	-4.60926
-1.27009	-0.271596		-1.27082	-4.61026
-1.26926	-0.272202		-1.26999	-4.61121
-1.26842	-0.272929		-1.26916	-4.61212
-1.26759	-0.273727		-1.26833	-4.61311
-1.26676	-0.274569		-1.26749	-4.61456
-1.26593	-0.275347		-1.26666	-4.61611
-1.26509	-0.275911		-1.26583	-4.61766
-1.26426	-0.276384		-1.265	-4.61913
-1.26343	-0.276858		-1.26416	-4.62029
-1.26259	-0.277049		-1.26333	-4.62139
-1.26176	-0.276912		-1.2625	-4.62249
-1.26093	-0.276683		-1.26167	-4.62334
-1.2601	-0.276454		-1.26083	-4.62377
-1.25927	-0.276263		-1.26	-4.62413
-1.25843	-0.276104		-1.25917	-4.6245
-1.2576	-0.275954		-1.25833	-4.62481
-1.25677	-0.275803		-1.2575	-4.62504
-1.25593	-0.275893		-1.25667	-4.62526
-1.2551	-0.276115		-1.25584	-4.62547
-1.25427	-0.276349		-1.255	-4.62571
-1.25344	-0.276582		-1.25417	-4.62595
-1.2526	-0.276705		-1.25334	-4.62619
-1.25177	-0.276782		-1.25251	-4.62643
-1.25094	-0.276858		-1.25167	-4.62627
-1.25011	-0.276884		-1.25084	-4.62601
-1.24927	-0.27684		-1.25001	-4.62574
-1.24844	-0.276776		-1.24918	-4.62573
-1.24761	-0.276712		-1.24834	-4.62636
-1.24677	-0.276648		-1.24751	-4.62705
-1.24594	-0.276129		-1.24668	-4.62774
-1.24511	-0.275442		-1.24585	-4.62854
-1.24428	-0.274754		-1.24501	-4.62943
-1.24344	-0.274149		-1.24418	-4.63033
-1.24261	-0.273577		-1.24335	-4.63123
-1.24178	-0.273012		-1.24252	-4.63194
-1.24095	-0.272446		-1.24168	-4.63236
-1.24011	-0.271877		-1.24085	-4.63276
-1.23928	-0.272023		-1.24002	-4.63316
-1.23845	-0.272388		-1.23918	-4.63346
-1.23762	-0.272756		-1.23835	-4.63363
-1.23678	-0.27285		-1.23752	-4.63379
-1.23595	-0.272865		-1.23669	-4.63394
-1.23512	-0.27288		-1.23585	-4.63412
-1.23429	-0.272895		-1.23502	-4.63431
-1.23345	-0.272917		-1.23419	-4.63449
-1.23262	-0.27296		-1.23336	-4.63467
-1.23179	-0.273008		-1.23252	-4.63489
-1.23096	-0.273056		-1.23169	-4.63517
-1.23012	-0.272973		-1.23086	-4.63546
-1.22929	-0.272857		-1.23002	-4.63568
-1.22846	-0.272741		-1.22919	-4.63577
-1.22762	-0.272624		-1.22836	-4.63585
-1.22679	-0.272592		-1.22753	-4.63593
-1.22596	-0.272635		-1.2267	-4.63601
-1.22513	-0.27269		-1.22586	-4.63558
-1.22429	-0.272839		-1.22503	-4.63515
-1.22346	-0.273229		-1.2242	-4.63472
-1.22263	-0.273664		-1.22336	-4.63443
-1.2218	-0.274099		-1.22253	-4.63469
-1.22096	-0.274534		-1.2217	-4.63495
-1.22013	-0.274618		-1.22087	-4.63523
-1.2193	-0.274638		-1.22003	-4.63579
-1.21847	-0.274657		-1.2192	-4.63679
-1.21763	-0.27463		-1.21837	-4.63779
-1.2168	-0.274575		-1.21754	-4.63877
-1.21597	-0.27452		-1.2167	-4.63931
-1.21514	-0.274468		-1.21587	-4.63974
-1.2143	-0.274444		-1.21504	-4.64019
-1.21347	-0.274503		-1.21421	-4.64067
-1.21264	-0.274607		-1.21337	-4.64114
-1.21181	-0.274712		-1.21254	-4.6416
-1.21097	-0.274912		-1.21171	-4.64206
-1.21014	-0.275174		-1.21087	-4.64257
-1.20931	-0.275436		-1.21004	-4.64321
-1.20847	-0.275698		-1.20921	-4.6439
-1.20764	-0.275909		-1.20838	-4.64458
-1.20681	-0.276037		-1.20755	-4.64503
-1.20598	-0.276134		-1.20671	-4.64487
-1.20514	-0.276232		-1.20588	-4.64459
-1.20431	-0.276727		-1.20505	-4.64431
-1.20348	-0.277447		-1.20421	-4.64437
-1.20265	-0.278167		-1.20338	-4.64473
-1.20181	-0.278883		-1.20255	-4.64514
-1.20098	-0.279605		-1.20172	-4.64555
-1.20015	-0.280324		-1.20088	-4.64613
-1.19932	-0.281042		-1.20005	-4.647
-1.19848	-0.281764		-1.19922	-4.64791
-1.19765	-0.281865		-1.19839	-4.64883
-1.19682	-0.281654		-1.19755	-4.64949
-1.19599	-0.281441		-1.19672	-4.65009
-1.19515	-0.281241		-1.19589	-4.65067
-1.19432	-0.281161		-1.19505	-4.65126
-1.19349	-0.281138		-1.19422	-4.65183
-1.19265	-0.281115		-1.19339	-4.6524
-1.19182	-0.281085		-1.19256	-4.65296
-1.19099	-0.281036		-1.19172	-4.65346
-1.19016	-0.28098		-1.19089	-4.65388
-1.18932	-0.280923		-1.19006	-4.65428
-1.18849	-0.280917		-1.18923	-4.65468
-1.18766	-0.280967		-1.18839	-4.65514
-1.18683	-0.281031		-1.18756	-4.65573
-1.18599	-0.281095		-1.18673	-4.65634
-1.18516	-0.281086		-1.1859	-4.65694
-1.18433	-0.280999		-1.18506	-4.65757
-1.1835	-0.280891		-1.18423	-4.6582
-1.18266	-0.280784		-1.1834	-4.65884
-1.18183	-0.280802		-1.18257	-4.65947
-1.181	-0.280867		-1.18173	-4.65998
-1.18016	-0.280932		-1.1809	-4.65998
-1.17933	-0.280998		-1.18007	-4.65992
-1.1785	-0.28137		-1.17924	-4.66012
-1.17767	-0.281851		-1.1784	-4.66061
-1.17684	-0.282331		-1.17757	-4.66112
-1.176	-0.282691		-1.17674	-4.66163
-1.17517	-0.282828		-1.1759	-4.66214
-1.17434	-0.282906		-1.17507	-4.66304
-1.1735	-0.282985		-1.17424	-4.66406
-1.17267	-0.283026		-1.17341	-4.66509
-1.17184	-0.282967		-1.17257	-4.66557
-1.17101	-0.282882		-1.17174	-4.66547
-1.17017	-0.282798		-1.17091	-4.66532
-1.16934	-0.282771		-1.17008	-4.66517
-1.16851	-0.282788		-1.16924	-4.66497
-1.16768	-0.282811		-1.16841	-4.6646
-1.16684	-0.282834		-1.16758	-4.66423
-1.16601	-0.282923		-1.16675	-4.66386
-1.16518	-0.283094		-1.16591	-4.66429
-1.16434	-0.283282		-1.16508	-4.66483
-1.16351	-0.283469		-1.16425	-4.66537
-1.16268	-0.283758		-1.16342	-4.66588
-1.16185	-0.284067		-1.16258	-4.66603
-1.16101	-0.284389		-1.16175	-4.66595
-1.16018	-0.284732		-1.16092	-4.66581
-1.15935	-0.285084		-1.16009	-4.66566
-1.15852	-0.285437		-1.15925	-4.66545
-1.15768	-0.28579		-1.15842	-4.66521
-1.15685	-0.286176		-1.15759	-4.66498
-1.15602	-0.286725		-1.15675	-4.66475
-1.15519	-0.28738		-1.15592	-4.66473
-1.15435	-0.288036		-1.15509	-4.66482
-1.15352	-0.288682		-1.15426	-4.66492
-1.15269	-0.28922		-1.15342	-4.66504
-1.15186	-0.289685		-1.15259	-4.66521
-1.15102	-0.29015		-1.15176	-4.66538
-1.15019	-0.290489		-1.15093	-4.66555
-1.14936	-0.290724		-1.15009	-4.66577
-1.14853	-0.290949		-1.14926	-4.66608
-1.14769	-0.291173		-1.14843	-4.66641
-1.14686	-0.291355		-1.14759	-4.66674
-1.14603	-0.291479		-1.14676	-4.66741
-1.14519	-0.291583		-1.14593	-4.66822
-1.14436	-0.291644		-1.1451	-4.66905
-1.14353	-0.291572		-1.14427	-4.66988
-1.1427	-0.291434		-1.14343	-4.67069
-1.14186	-0.291295		-1.1426	-4.67149
-1.14103	-0.291157		-1.14177	-4.67229
-1.1402	-0.290911		-1.14093	-4.67311
-1.13937	-0.2906		-1.1401	-4.67398
-1.13853	-0.29029		-1.13927	-4.67487
-1.1377	-0.290012		-1.13844	-4.67575
-1.13687	-0.289753		-1.1376	-4.67641
-1.13604	-0.289493		-1.13677	-4.67678
-1.1352	-0.289233		-1.13594	-4.67709
-1.13437	-0.289078		-1.13511	-4.67741
-1.13354	-0.289137		-1.13427	-4.67758
-1.13271	-0.289279		-1.13344	-4.67741
-1.13187	-0.289696		-1.13261	-4.67716
-1.13104	-0.290436		-1.13177	-4.67692
-1.13021	-0.291268		-1.13094	-4.67715
-1.12938	-0.292102		-1.13011	-4.67799
-1.12854	-0.292934		-1.12928	-4.67891
-1.12771	-0.293716		-1.12844	-4.67984
-1.12688	-0.294451		-1.12761	-4.68084
-1.12604	-0.295176		-1.12678	-4.68242
-1.12521	-0.295531		-1.12595	-4.68411
-1.12438	-0.29568		-1.12512	-4.68581
-1.12355	-0.295812		-1.12428	-4.6868
-1.12271	-0.295943		-1.12345	-4.68758
-1.12188	-0.296075		-1.12262	-4.68837
-1.12105	-0.296102		-1.12178	-4.68914
-1.12022	-0.296075		-1.12095	-4.68997
-1.11938	-0.29609		-1.12012	-4.69084
-1.11855	-0.296315		-1.11929	-4.6917
-1.11772	-0.296614		-1.11845	-4.69258
-1.11688	-0.296913		-1.11762	-4.69352
-1.11605	-0.297212		-1.11679	-4.69447
-1.11522	-0.297467		-1.11596	-4.69542
-1.11439	-0.297526		-1.11512	-4.69636
-1.11356	-0.297522		-1.11429	-4.69724
-1.11272	-0.297707		-1.11346	-4.69813
-1.11189	-0.29804		-1.11262	-4.69901
-1.11106	-0.2984		-1.11179	-4.69986
-1.11022	-0.29876		-1.11096	-4.70067
-1.10939	-0.299104		-1.11013	-4.70143
-1.10856	-0.299558		-1.10929	-4.70214
-1.10773	-0.300095		-1.10846	-4.70282
-1.10689	-0.30065		-1.10763	-4.70347
-1.10606	-0.300958		-1.1068	-4.70413
-1.10523	-0.301024		-1.10596	-4.70478
-1.1044	-0.30109		-1.10513	-4.70514
-1.10356	-0.301156		-1.1043	-4.70532
-1.10273	-0.301259		-1.10347	-4.70548
-1.1019	-0.301484		-1.10263	-4.70563
-1.10106	-0.301792		-1.1018	-4.70577
-1.10023	-0.302141		-1.10097	-4.70589
-1.0994	-0.302565		-1.10014	-4.70602
-1.09857	-0.303023		-1.0993	-4.70613
-1.09773	-0.303481		-1.09847	-4.70619
-1.0969	-0.303939		-1.09764	-4.70624
-1.09607	-0.304371		-1.09681	-4.70628
-1.09524	-0.30478		-1.09597	-4.70608
-1.0944	-0.305187		-1.09514	-4.70566
-1.09357	-0.305439		-1.09431	-4.70521
-1.09274	-0.305545		-1.09347	-4.70476
-1.09191	-0.305636		-1.09264	-4.70442
-1.09107	-0.305728		-1.09181	-4.70441
-1.09024	-0.305589		-1.09098	-4.70452
-1.08941	-0.305111		-1.09014	-4.70477
-1.08858	-0.304512		-1.08931	-4.70566
-1.08774	-0.304066		-1.08848	-4.70677
-1.08691	-0.303968		-1.08765	-4.70789
-1.08608	-0.304043		-1.08681	-4.709
-1.08525	-0.304118		-1.08598	-4.71006
-1.08441	-0.304192		-1.08515	-4.71059
-1.08358	-0.304581		-1.08432	-4.71094
-1.08275	-0.305223		-1.08348	-4.71118
-1.08191	-0.30589		-1.08265	-4.71131
-1.08108	-0.306634		-1.08182	-4.71143
-1.08025	-0.307428		-1.08099	-4.71154
-1.07942	-0.308223		-1.08015	-4.71165
-1.07858	-0.309017		-1.07932	-4.71172
-1.07775	-0.309768		-1.07849	-4.71174
-1.07692	-0.310332		-1.07766	-4.71177
-1.07609	-0.310795		-1.07682	-4.71216
-1.07525	-0.311137		-1.07599	-4.71265
-1.07442	-0.311124		-1.07516	-4.71313
-1.07359	-0.310942		-1.07432	-4.71362
-1.07276	-0.310759		-1.07349	-4.71412
-1.07192	-0.310577		-1.07266	-4.71467
-1.07109	-0.310232		-1.07183	-4.71522
-1.07026	-0.309723		-1.07099	-4.71579
-1.06943	-0.309176		-1.07016	-4.71639
-1.06859	-0.308569		-1.06933	-4.717
-1.06776	-0.307871		-1.0685	-4.7176
-1.06693	-0.307139		-1.06766	-4.71821
-1.0661	-0.306409		-1.06683	-4.7189
-1.06526	-0.305715		-1.066	-4.71965
-1.06443	-0.305356		-1.06517	-4.72041
-1.0636	-0.305159		-1.06433	-4.7209
-1.06276	-0.304962		-1.0635	-4.72122
-1.06193	-0.305124		-1.06267	-4.72152
-1.0611	-0.305494		-1.06184	-4.72183
-1.06027	-0.305883		-1.061	-4.72213
-1.05943	-0.306274		-1.06017	-4.72247
-1.0586	-0.306611		-1.05934	-4.7228
-1.05777	-0.306873		-1.0585	-4.72314
-1.05694	-0.307113		-1.05767	-4.72362
-1.0561	-0.307307		-1.05684	-4.72409
-1.05527	-0.307352		-1.05601	-4.72454
-1.05444	-0.307327		-1.05517	-4.72499
-1.0536	-0.3073		-1.05434	-4.72569
-1.05277	-0.307272		-1.05351	-4.72663
-1.05194	-0.30737		-1.05268	-4.72763
-1.05111	-0.307642		-1.05184	-4.72877
-1.05028	-0.30793		-1.05101	-4.73022
-1.04944	-0.308355		-1.05018	-4.7318
-1.04861	-0.309034		-1.04935	-4.73338
-1.04778	-0.309821		-1.04851	-4.73483
-1.04694	-0.310607		-1.04768	-4.73569
-1.04611	-0.311267		-1.04685	-4.73627
-1.04528	-0.311592		-1.04601	-4.73684
-1.04445	-0.311705		-1.04518	-4.73704
-1.04361	-0.311798		-1.04435	-4.73705
-1.04278	-0.311685		-1.04352	-4.73707
-1.04195	-0.311378		-1.04269	-4.73708
-1.04112	-0.311069		-1.04185	-4.73719
-1.04028	-0.310761		-1.04102	-4.73741
-1.03945	-0.310392		-1.04019	-4.73766
-1.03862	-0.309957		-1.03935	-4.7379
-1.03778	-0.309522		-1.03852	-4.73815
-1.03695	-0.30903		-1.03769	-4.73839
-1.03612	-0.308389		-1.03686	-4.73862
-1.03529	-0.307658		-1.03602	-4.73886
-1.03445	-0.30693		-1.03519	-4.73878
-1.03362	-0.306302		-1.03436	-4.73856
-1.03279	-0.306001		-1.03353	-4.73833
-1.03196	-0.305916		-1.03269	-4.73846
-1.03112	-0.305832		-1.03186	-4.73878
-1.03029	-0.305704		-1.03103	-4.73911
-1.02946	-0.305518		-1.03019	-4.73944
-1.02863	-0.305317		-1.02936	-4.73976
-1.02779	-0.305115		-1.02853	-4.74005
-1.02696	-0.304964		-1.0277	-4.74034
-1.02613	-0.304906		-1.02686	-4.74065
-1.0253	-0.30489		-1.02603	-4.74128
-1.02446	-0.304873		-1.0252	-4.74203
-1.02363	-0.30489		-1.02437	-4.74277
-1.0228	-0.304945		-1.02353	-4.74352
-1.02197	-0.305008		-1.0227	-4.74449
-1.02113	-0.30507		-1.02187	-4.74566
-1.0203	-0.304859		-1.02104	-4.74686
-1.01947	-0.304368		-1.0202	-4.74802
-1.01863	-0.303846		-1.01937	-4.74913
-1.0178	-0.303347		-1.01854	-4.75022
-1.01697	-0.302965		-1.01771	-4.75131
-1.01614	-0.302669		-1.01687	-4.7524
-1.0153	-0.302375		-1.01604	-4.75336
-1.01447	-0.302109		-1.01521	-4.75428
-1.01364	-0.301983		-1.01438	-4.75521
-1.01281	-0.301955		-1.01354	-4.75574
-1.01197	-0.301928		-1.01271	-4.75612
-1.01114	-0.302047		-1.01188	-4.75649
-1.01031	-0.302627		-1.01104	-4.75687
-1.00948	-0.30348		-1.01021	-4.75705
-1.00864	-0.304334		-1.00938	-4.75691
-1.00781	-0.305017		-1.00855	-4.75669
-1.00698	-0.305456		-1.00771	-4.75663
-1.00615	-0.305811		-1.00688	-4.75683
-1.00531	-0.306166		-1.00605	-4.75708
-1.00448	-0.306373		-1.00522	-4.75733
-1.00365	-0.306439		-1.00438	-4.75758
-1.00282	-0.306477		-1.00355	-4.75826
-1.00198	-0.306533		-1.00272	-4.75899
-1.00115	-0.306749		-1.00189	-4.75972
-1.00032	-0.307185		-1.00105	-4.76047
-0.999484	-0.307644		-1.00022	-4.7612
-0.998652	-0.308105		-0.999388	-4.76194
-0.997819	-0.30855		-0.998555	-4.76267
-0.996987	-0.308963		-0.997723	-4.7634
-0.996154	-0.309373		-0.99689	-4.76414
-0.995321	-0.309823		-0.996058	-4.76488
-0.994489	-0.310411		-0.995225	-4.76563
-0.993656	-0.311113		-0.994392	-4.76649
-0.992823	-0.311819		-0.99356	-4.76743
-0.991991	-0.312481		-0.992727	-4.76837
-0.991158	-0.312957		-0.991894	-4.76931
-0.990325	-0.31325		-0.991062	-4.76995
-0.989493	-0.313541		-0.990229	-4.77036
-0.98866	-0.313863		-0.989396	-4.77074
-0.987828	-0.31425		-0.988564	-4.771
-0.986995	-0.314658		-0.987731	-4.77111
-0.986162	-0.315067		-0.986899	-4.77117
-0.98533	-0.315541		-0.986066	-4.77122
-0.984497	-0.316212		-0.985233	-4.77125
-0.983664	-0.317036		-0.984401	-4.771
-0.982832	-0.317857		-0.983568	-4.7706
-0.981999	-0.318653		-0.982736	-4.77026
-0.981167	-0.319405		-0.981903	-4.77022
-0.980334	-0.32015		-0.98107	-4.77034
-0.979501	-0.32089		-0.980238	-4.77045
-0.978669	-0.321399		-0.979405	-4.77057
-0.977836	-0.321416		-0.978572	-4.77071
-0.977003	-0.321209		-0.97774	-4.77091
-0.976171	-0.320982		-0.976907	-4.77113
-0.975338	-0.320652		-0.976074	-4.77151
-0.974506	-0.320218		-0.975242	-4.7721
-0.973673	-0.319783		-0.974409	-4.77277
-0.97284	-0.319348		-0.973577	-4.77344
-0.972008	-0.319055		-0.972744	-4.77411
-0.971175	-0.319004		-0.971911	-4.77512
-0.970342	-0.31903		-0.971079	-4.77632
-0.96951	-0.318939		-0.970246	-4.77748
-0.968677	-0.318422		-0.969414	-4.77812
-0.967844	-0.317568		-0.968581	-4.77853
-0.967012	-0.316717		-0.967748	-4.77895
-0.966179	-0.315884		-0.966916	-4.77936
-0.965347	-0.315295		-0.966083	-4.77964
-0.964514	-0.314955		-0.96525	-4.77967
-0.963681	-0.314613		-0.964418	-4.77962
-0.962849	-0.314393		-0.963585	-4.77959
-0.962016	-0.314334		-0.962752	-4.77976
-0.961183	-0.314308		-0.96192	-4.77999
-0.960351	-0.314283		-0.961087	-4.78023
-0.959518	-0.314334		-0.960255	-4.78046
-0.958686	-0.314519		-0.959422	-4.78075
-0.957853	-0.314756		-0.958589	-4.78106
-0.95702	-0.314992		-0.957757	-4.78137
-0.956188	-0.315252		-0.956924	-4.78152
-0.955355	-0.315539		-0.956091	-4.78144
-0.954522	-0.315826		-0.955259	-4.78131
-0.95369	-0.316113		-0.954426	-4.78118
-0.952857	-0.31638		-0.953594	-4.78105
-0.952024	-0.316628		-0.952761	-4.78076
-0.951192	-0.316876		-0.951928	-4.78043
-0.950359	-0.31719		-0.951096	-4.7801
-0.949527	-0.317702		-0.950263	-4.77974
-0.948694	-0.318311		-0.94943	-4.77937
-0.947861	-0.318901		-0.948598	-4.779
-0.947029	-0.319465		-0.947765	-4.77861
-0.946196	-0.319881		-0.946933	-4.77831
-0.945364	-0.320199		-0.9461	-4.77816
-0.944531	-0.320518		-0.945267	-4.77808
-0.943698	-0.320788		-0.944435	-4.77802
-0.942866	-0.320869		-0.943602	-4.77801
-0.942033	-0.320774		-0.942769	-4.77803
-0.9412	-0.320676		-0.941937	-4.77805
-0.940368	-0.320536		-0.941104	-4.77801
-0.939535	-0.320321		-0.940271	-4.77771
-0.938702	-0.320105		-0.939439	-4.77721
-0.93787	-0.31989		-0.938606	-4.77671
-0.937037	-0.319853		-0.937774	-4.77637
-0.936205	-0.320326		-0.936941	-4.77632
-0.935372	-0.321061		-0.936108	-4.7764
-0.934539	-0.321771		-0.935276	-4.77648
-0.933707	-0.322337		-0.934443	-4.77644
-0.932874	-0.322705		-0.933611	-4.77617
-0.932041	-0.323071		-0.932778	-4.77581
-0.931209	-0.323436		-0.931945	-4.77545
-0.930376	-0.323695		-0.931113	-4.77508
-0.929543	-0.323691		-0.93028	-4.77469
-0.928711	-0.323597		-0.929447	-4.7743
-0.927878	-0.323534		-0.928615	-4.77396
-0.927046	-0.323581		-0.927782	-4.77408
-0.926213	-0.323716		-0.92695	-4.7745
-0.92538	-0.323852		-0.926117	-4.77492
-0.924548	-0.323969		-0.925284	-4.77533
-0.923715	-0.323886		-0.924452	-4.77577
-0.922882	-0.323508		-0.923619	-4.77628
-0.92205	-0.32313		-0.922786	-4.77684
-0.921217	-0.322857		-0.921954	-4.77737
-0.920385	-0.322768		-0.921121	-4.77773
-0.919552	-0.322699		-0.920289	-4.778
-0.918719	-0.322629		-0.919456	-4.77826
-0.917887	-0.322495		-0.918623	-4.77852
-0.917054	-0.322222		-0.917791	-4.77881
-0.916221	-0.321888		-0.916958	-4.77912
-0.915389	-0.321554		-0.916125	-4.77944
-0.914556	-0.321388		-0.915293	-4.77991
-0.913724	-0.321452		-0.91446	-4.78061
-0.912891	-0.321538		-0.913628	-4.78137
-0.912058	-0.321624		-0.912795	-4.78214
-0.911226	-0.321728		-0.911962	-4.78292
-0.910393	-0.321853		-0.91113	-4.78374
-0.90956	-0.321978		-0.910297	-4.78458
-0.908728	-0.322069		-0.909464	-4.78543
-0.907895	-0.321823		-0.908632	-4.78632
-0.907063	-0.321263		-0.907799	-4.78724
-0.90623	-0.320705		-0.906966	-4.78817
-0.905397	-0.320252		-0.906134	-4.78909
-0.904565	-0.319969		-0.905301	-4.79
-0.903732	-0.319754		-0.904469	-4.7909
-0.902899	-0.319538		-0.903636	-4.79179
-0.902067	-0.319348		-0.902803	-4.79265
-0.901234	-0.319221		-0.901971	-4.79345
-0.900401	-0.319129		-0.901138	-4.79424
-0.899569	-0.319043		-0.900306	-4.79502
-0.898736	-0.319021		-0.899473	-4.79581
-0.897904	-0.319049		-0.89864	-4.79636
-0.897071	-0.319077		-0.897808	-4.79675
-0.896238	-0.319105		-0.896975	-4.79711
-0.895406	-0.31905		-0.896142	-4.79726
-0.894573	-0.318893		-0.89531	-4.79718
-0.89374	-0.318688		-0.894477	-4.79698
-0.892908	-0.318491		-0.893644	-4.79677
-0.892075	-0.318428		-0.892812	-4.79656
-0.891243	-0.318576		-0.891979	-4.79642
-0.89041	-0.318723		-0.891147	-4.79636
-0.889577	-0.318869		-0.890314	-4.79632
-0.888745	-0.31916		-0.889481	-4.79628
-0.887912	-0.319789		-0.888649	-4.79626
-0.887079	-0.320418		-0.887816	-4.79624
-0.886247	-0.321019		-0.886984	-4.79622
-0.885414	-0.321511		-0.886151	-4.7962
-0.884582	-0.321909		-0.885318	-4.79613
-0.883749	-0.322308		-0.884486	-4.79602
-0.882916	-0.322697		-0.883653	-4.79591
-0.882084	-0.322978		-0.88282	-4.79577
-0.881251	-0.323077		-0.881988	-4.79558
-0.880418	-0.323177		-0.881155	-4.79533
-0.879586	-0.323184		-0.880322	-4.79509
-0.878753	-0.322995		-0.87949	-4.79499
-0.877921	-0.322788		-0.878657	-4.79509
-0.877088	-0.322579		-0.877825	-4.79524
-0.876255	-0.322339		-0.876992	-4.79539
-0.875423	-0.321985		-0.876159	-4.79553
-0.87459	-0.32154		-0.875327	-4.79563
-0.873757	-0.321095		-0.874494	-4.79573
-0.872925	-0.32051		-0.873661	-4.79589
-0.872092	-0.319674		-0.872829	-4.79629
-0.871259	-0.318812		-0.871996	-4.79682
-0.870427	-0.31795		-0.871164	-4.79735
-0.869594	-0.31713		-0.870331	-4.79788
-0.868762	-0.316379		-0.869498	-4.79837
-0.867929	-0.315634		-0.868666	-4.79883
-0.867096	-0.314916		-0.867833	-4.79929
-0.866264	-0.314479		-0.867	-4.79948
-0.865431	-0.314418		-0.866168	-4.79941
-0.864598	-0.314356		-0.865335	-4.79929
-0.863766	-0.314296		-0.864503	-4.79917
-0.862933	-0.314258		-0.86367	-4.79906
-0.8621	-0.314244		-0.862837	-4.79897
-0.861268	-0.314231		-0.862005	-4.79889
-0.860435	-0.314198		-0.861172	-4.79888
-0.859603	-0.314104		-0.860339	-4.79923
-0.85877	-0.313968		-0.859507	-4.7998
-0.857937	-0.313831		-0.858674	-4.80036
-0.857105	-0.313579		-0.857842	-4.80092
-0.856272	-0.312988		-0.857009	-4.80169
-0.855439	-0.312168		-0.856176	-4.80264
-0.854607	-0.311347		-0.855344	-4.80362
-0.853774	-0.310603		-0.854511	-4.80452
-0.852942	-0.309993		-0.853678	-4.80528
-0.852109	-0.309421		-0.852846	-4.80599
-0.851276	-0.308849		-0.852013	-4.80671
-0.850444	-0.308543		-0.851181	-4.80742
-0.849611	-0.308824		-0.850348	-4.80804
-0.848778	-0.309421		-0.849515	-4.80859
-0.847946	-0.310016		-0.848683	-4.80913
-0.847113	-0.310383		-0.84785	-4.80969
-0.846281	-0.310496		-0.847017	-4.81026
-0.845448	-0.31061		-0.846185	-4.81083
-0.844615	-0.310724		-0.845352	-4.8114
-0.843783	-0.310756		-0.844519	-4.81197
-0.84295	-0.310703		-0.843687	-4.81259
-0.842117	-0.310653		-0.842854	-4.8132
-0.841285	-0.310615		-0.842022	-4.81372
-0.840452	-0.310659		-0.841189	-4.81405
-0.83962	-0.310901		-0.840356	-4.8142
-0.838787	-0.311146		-0.839524	-4.81435
-0.837954	-0.311421		-0.838691	-4.8145
-0.837122	-0.311862		-0.837859	-4.81454
-0.836289	-0.312522		-0.837026	-4.81437
-0.835456	-0.313181		-0.836193	-4.81413
-0.834624	-0.313866		-0.835361	-4.81417
-0.833791	-0.314659		-0.834528	-4.81462
-0.832958	-0.315555		-0.833695	-4.81512
-0.832126	-0.316451		-0.832863	-4.81561
-0.831293	-0.317201		-0.83203	-4.81605
-0.830461	-0.317482		-0.831198	-4.81628
-0.829628	-0.31759		-0.830365	-4.81634
-0.828795	-0.317698		-0.829532	-4.81649
-0.827963	-0.317775		-0.8287	-4.81684
-0.82713	-0.317774		-0.827867	-4.8173
-0.826297	-0.317764		-0.827034	-4.81776
-0.825465	-0.317753		-0.826202	-4.81823
-0.824632	-0.317963		-0.825369	-4.8189
-0.823799	-0.318731		-0.824537	-4.81988
-0.822967	-0.319558		-0.823704	-4.82092
-0.822134	-0.320383		-0.822871	-4.82168
-0.821302	-0.321191		-0.822039	-4.82214
-0.820469	-0.321969		-0.821206	-4.82259
-0.819636	-0.322746		-0.820373	-4.82304
-0.818804	-0.323525		-0.819541	-4.82344
-0.817971	-0.324297		-0.818708	-4.82351
-0.817139	-0.325053		-0.817876	-4.82332
-0.816306	-0.325807		-0.817043	-4.82319
-0.815473	-0.326652		-0.81621	-4.82321
-0.814641	-0.327816		-0.815378	-4.8233
-0.813808	-0.329255		-0.814545	-4.82338
-0.812975	-0.33069		-0.813712	-4.82347
-0.812143	-0.332113		-0.81288	-4.82362
-0.81131	-0.333422		-0.812047	-4.82391
-0.810477	-0.334551		-0.811214	-4.82426
-0.809645	-0.335675		-0.810382	-4.82449
-0.808812	-0.336591		-0.809549	-4.82447
-0.80798	-0.336923		-0.808717	-4.82433
-0.807147	-0.336882		-0.807884	-4.8242
-0.806314	-0.33684		-0.807051	-4.82407
-0.805482	-0.336763		-0.806219	-4.82392
-0.804649	-0.336609		-0.805386	-4.82376
-0.803816	-0.336429		-0.804554	-4.82361
-0.802984	-0.336249		-0.803721	-4.82356
-0.802151	-0.336133		-0.802888	-4.82367
-0.801319	-0.33612		-0.802056	-4.82383
-0.800486	-0.336107		-0.801223	-4.824
-0.799653	-0.336102		-0.80039	-4.82425
-0.798821	-0.336144		-0.799558	-4.82477
-0.797988	-0.336237		-0.798725	-4.82544
-0.797155	-0.33633		-0.797892	-4.82611
-0.796323	-0.336371		-0.79706	-4.82707
-0.79549	-0.336219		-0.796227	-4.82824
-0.794657	-0.335896		-0.795395	-4.8294
-0.793825	-0.335574		-0.794562	-4.83056
-0.792992	-0.335448		-0.793729	-4.83133
-0.79216	-0.335636		-0.792897	-4.83178
-0.791327	-0.335891		-0.792064	-4.83221
-0.790494	-0.336146		-0.791232	-4.83253
-0.789662	-0.336639		-0.790399	-4.83262
-0.788829	-0.337495		-0.789566	-4.83261
-0.787996	-0.338431		-0.788734	-4.8326
-0.787164	-0.339376		-0.787901	-4.83252
-0.786331	-0.340338		-0.787068	-4.83224
-0.785499	-0.341043		-0.786236	-4.83182
-0.784666	-0.341715		-0.785403	-4.8314
-0.783833	-0.342389		-0.78457	-4.83111
-0.783001	-0.34292		-0.783738	-4.83104
-0.782168	-0.342824		-0.782905	-4.83096
-0.781335	-0.342662		-0.782073	-4.83089
-0.780503	-0.342464		-0.78124	-4.83103
-0.77967	-0.341991		-0.780407	-4.83154
-0.778838	-0.34098		-0.779575	-4.83205
-0.778005	-0.339967		-0.778742	-4.83249
-0.777172	-0.338954		-0.777909	-4.8327
-0.77634	-0.337946		-0.777077	-4.83274
-0.775507	-0.336957		-0.776244	-4.83277
-0.774674	-0.335966		-0.775412	-4.83276
-0.773842	-0.334973		-0.774579	-4.8326
-0.773009	-0.333958		-0.773746	-4.83237
-0.772177	-0.332904		-0.772914	-4.83213
-0.771344	-0.331852		-0.772081	-4.83205
-0.770511	-0.330808		-0.771248	-4.8323
-0.769679	-0.329861		-0.770416	-4.83271
-0.768846	-0.329123		-0.769583	-4.83312
-0.768013	-0.328382		-0.768751	-4.83362
-0.767181	-0.327817		-0.767918	-4.83438
-0.766348	-0.327889		-0.767085	-4.83528
-0.765515	-0.328305		-0.766253	-4.83617
-0.764683	-0.328721		-0.76542	-4.83695
-0.76385	-0.329164		-0.764587	-4.8376
-0.763018	-0.329688		-0.763755	-4.83823
-0.762185	-0.33024		-0.762922	-4.83887
-0.761352	-0.330794		-0.76209	-4.83941
-0.76052	-0.331267		-0.761257	-4.83979
-0.759687	-0.331493		-0.760424	-4.8401
-0.758854	-0.33163		-0.759592	-4.84043
-0.758022	-0.33176		-0.758759	-4.84078
-0.757189	-0.33185		-0.757926	-4.84116
-0.756357	-0.331881		-0.757094	-4.84154
-0.755524	-0.331911		-0.756261	-4.84191
-0.754691	-0.331955		-0.755429	-4.84208
-0.753859	-0.332149		-0.754596	-4.84196
-0.753026	-0.332611		-0.753763	-4.84185
-0.752193	-0.33307		-0.752931	-4.84171
-0.751361	-0.333386		-0.752098	-4.84151
-0.750528	-0.33335		-0.751265	-4.84129
-0.749696	-0.333235		-0.750433	-4.84107
-0.748863	-0.33312		-0.7496	-4.84092
-0.74803	-0.33296		-0.748767	-4.84099
-0.747198	-0.332682		-0.747935	-4.8412
-0.746365	-0.332345		-0.747102	-4.84141
-0.745532	-0.332006		-0.74627	-4.84162
-0.7447	-0.331786		-0.745437	-4.84184
-0.743867	-0.331794		-0.744604	-4.84206
-0.743034	-0.331826		-0.743772	-4.84227
-0.742202	-0.331859		-0.742939	-4.84233
-0.741369	-0.331941		-0.742107	-4.8422
-0.740537	-0.332113		-0.741274	-4.84208
-0.739704	-0.332284		-0.740441	-4.84194
-0.738871	-0.332519		-0.739609	-4.84177
-0.738039	-0.33312		-0.738776	-4.8416
-0.737206	-0.334141		-0.737943	-4.84143
-0.736373	-0.335158		-0.737111	-4.84135
-0.735541	-0.336117		-0.736278	-4.84149
-0.734708	-0.33697		-0.735445	-4.84176
-0.733876	-0.337791		-0.734613	-4.84203
-0.733043	-0.338686		-0.73378	-4.84247
-0.73221	-0.339607		-0.732948	-4.84339
-0.731378	-0.340545		-0.732115	-4.84431
[truncated: 46,937 more rows]

## Sheet: Fig.2f
Experiment 1							Experiment 2							Experiment 3
FA	G6374 (nM)	G6374+IRE1		G6374			FA	G6374 + IRE1		G6374			FA	G6374 (nM)	G6374+IRE1		G6374
	40000	27.2	18.1	31.7	31.4		G6374 (nM)	replicate 1	replicate 2	replicate 1	replicate 2			40000	29	30.1	33.8	31.1
	20000	29.1	30.2	36.2	33.8		40000	25.5	26	27	26.9			20000	31.9	29	39	35.2
	10000	28.3	27.9	43.3	45.6		20000	28.7	21.7	32.9	34			10000	32.2	28.3	47.9	46.9
	5000	30.5	28.3	56.6	55.8		10000	24.2	21.9	39.8	40.6			5000	28.6	31.9	59.3	61.2
	2500	31.1	30.6	72.1	72.5		5000	24.2	24.4	53.1	54			2500	31.7	28.9	75.7	76.6
	1250	35	37.1	89.4	89.1		2500	27.5	26.7	73.5	71.5			1250	33	30	98.6	93.8
	625	49.3	50.3	106.2	105.9		1250	23.6	25.9	91	90.4			625	51.5	46	112.4	108.6
	480.769	71.6	73.7	113.8	109.4		625	50.4	46.1	105.7	101.9			480.769	77.2	84.3	116.2	111.4
	369.822	97.7	95.9	112.6	112.6		480.769	82.2	96.3	111.3	107.5			369.822	104.1	102.7	117.8	115
	284.479	110.3	110.4	119.1	114.5		369.822	103.1	102.2	111.6	110.4			284.479	117.2	119.1	122.4	120.7
	142.239	121.6	118.4	118.5	119.3		284.479	107.6	110.6	111.1	114.1			142.239	126.2	124.3	123.9	121.1
	71.1197	122	122.6	120.5	120.4		142.239	114.8	117	115.7	115.1			71.1197	126.6	127.3	125.1	123.2
	35.5599	125.9	121.1	123.1	119.7		71.1197	119.3	120.2	119.3	115.1			35.5599	127.4	129.6	125.2	123.7
	17.7799	122.6	122.7	122.8	122.2		35.5599	119.5	118.9	119.8	116.8			17.7799	127.8	126.5	124.4	124.3
	8.88996	123.6	122.5	120.9	120		17.7799	118.5	119	115.8	114.1			8.88996	128.7	126.8	122.9	122.7
	0	123.4	126.1	122.7	121.3		8.88996	118.4	116	117.4	111			0	125.8	127.8	125.1	123.6
							0	117.7	119.2	116	115.1
Displacement (%)		G6374+IRE1		G6374									Displacement (%)		G6374+IRE1		G6374
	40000	91.5741	100	97.5558	97.876		% displacement	G6374 + IRE1		G6374				40000	99.309	98.2231	96.2004	99.0422
	20000	89.8148	88.7963	92.7527	95.3143		40000	96.1421	95.6345	98.955	99.0616			20000	96.4462	99.309	90.7273	94.7269
	10000	90.5556	90.9259	85.1745	82.7196		20000	92.8934	100	92.6637	91.4907			10000	96.15	100	81.3599	82.4124
	5000	88.5185	90.5556	70.9788	71.8326		10000	97.4619	99.797	85.306	84.453			5000	99.7038	96.4462	69.3611	67.3613
	2500	87.963	88.4259	54.4348	54.0079		5000	97.4619	97.2589	71.1239	70.1642			2500	96.6436	99.4077	52.0998	51.1525
	1250	84.3519	82.4074	35.9697	36.2899		2500	94.1117	94.9239	49.3709	51.5035			1250	95.3603	98.3218	27.9971	33.0492
	625	71.1111	70.1852	18.0382	18.3584		1250	98.0711	95.736	30.7102	31.35			625	77.0977	82.5271	13.4723	17.4718
	480.769	50.463	48.5185	9.92635	14.6227		625	70.8629	75.2284	15.0352	19.0872			480.769	51.7275	44.7187	9.47269	14.5248
	369.822	26.2963	27.963	11.2072	11.2072		480.769	38.5787	24.264	9.06377	13.1158			369.822	25.1728	26.5548	7.78865	10.7357
	284.479	14.6296	14.537	4.2694	9.17921		369.822	17.3604	18.2741	8.74387	10.0235			284.479	12.2409	10.3653	2.94706	4.73634
	142.239	4.16667	7.12963	4.90981	4.05593		284.479	12.7919	9.74619	9.27703	6.07806			142.239	3.35637	5.23198	1.36828	4.31534
	71.1197	3.7963	3.24074	2.77511	2.88184		142.239	5.48223	3.24873	4.37193	5.01173			71.1197	2.9615	2.27048	0.105252	2.10504
	35.5599	0.185185	4.62963	0	3.62899		71.1197	0.913706	0	0.533163	5.01173			35.5599	2.17177	0	0	1.57878
	17.7799	3.24074	3.14815	0.320205	0.960615		35.5599	0.71066	1.3198	0	3.19898			17.7799	1.7769	3.06022	0.842017	0.947269
	8.88996	2.31481	3.33333	2.34817	3.30878		17.7799	1.72589	1.21827	4.2653	6.07806			8.88996	0.88845	2.76407	2.4208	2.6313
	0	2.5	0	0.42694	1.92123		8.88996	1.82741	4.26396	2.55918	9.38366			0	3.75123	1.7769	0.105252	1.68403
							0	2.53807	1.01523	4.05204	5.01173

## Sheet: Fig. 4b,c,e,f
	See separate excel sheet for NanoBRET data

## Sheet: Fig. 4g,h; 5b
2025-08-01
		IRE1	K48	K48/IRE1 IP	Fold change
IP	WT DMSO	2714.3	16788.2	6.18509	1
	WT G374	2386.3	27733.1	11.6218	1.879
	H579A DMSO	4023.67	19438.3	4.83099	1
	H579A G6374	4459.38	20039.7	4.49384	0.930211
	B2B DMSO	4077.38	12806.9	3.14095	1
	B2B G6374	3138.55	12589.2	4.01115	1.27705		B2B refers to E621A, E836A
2024-08-30		IRE1	K48	K48/IRE1 IP	Fold change
IP	1-WT DMSO	5158.01	7666.52	1.48633	1
	2-WT G6374	4452.43	20993.4	4.71505	3.17227
	3-E621A,E836A DMSO	5659.55	12560.2	2.2193	1
	4-E621A,E836A G6374	5546.57	29162.7	5.25779	2.36912
	5-H579A DMSO	7395.28	14872	2.01102	1
	6-H579A G6374	8289.81	14058.9	1.69593	0.843318
2025-08-22
		IRE1	K48	K48/IRE1 IP	Fold change
	WT DMSO	2788.84	9787.08	3.50937	1
	WT G374	2117.13	14107.8	6.66365	1.89882
	H579A DMSO	4906.5	16056	3.2724	1
	H579A G6374	6183.03	15808.5	2.55676	0.781311
	B2B DMSO	4064.84	3688	0.907294	1
	B2B G6374	4123.26	5832.61	1.41456	1.5591

## Sheet: Fig. 5c,d
	See separate excel sheet for NanoBRET data

[truncated: 5 more sheets: Fig. 6a, Fig. 6b, Fig. 6c, Fig. 6d, Fig. 6e]
