# Supplementary material for: Chemically-induced degradation of the endoplasmic-reticulum stress sensor IRE1 by a VHL-recruiting chimera
Source: Nat Commun. 2025 Dec 11;16:11445. doi: 10.1038/s41467-025-66382-8 (PMC12749748; doi:10.1038/s41467-025-66382-8)
Supplement: Supplementary file 4 — Source data [file 41467_2025_66382_MOESM4_ESM.zip › Du_et_al_Source_Data/Fig.2a,2b,4b,4c,4e,4f,5c,5d.xlsx]

## Sheet: WT n=3
Donor 460nm	Raw
G'6374 (μM)	WT-080124			WT-081524			WT-021423
0	1020000	1210000	1020000	4870000	4780000	5380000	5290000	5070000	4140000
0.00016935	1230000	1200000	1320000	4370000	4770000	5960000	4550000	4430000	4290000
0.00050805	1400000	1120000	1600000	5290000	5330000	5210000	3990000	4190000	4540000
0.00152416	1360000	1130000	1360000	5370000	5320000	5090000	4580000	4250000	3630000
0.00457247	1270000	1120000	1350000	4690000	5460000	4540000	4550000	4220000	3890000
0.0137174	1190000	1290000	1120000	4230000	5090000	3830000	4160000	4090000	3330000
0.0411523	1120000	1120000	1040000	3950000	4620000	3730000	3290000	3100000	2660000
0.123457	939000	872000	798000	3310000	3340000	2950000	2190000	2020000	1450000
0.37037	588000	502000	456000	1840000	1790000	1570000	1290000	1170000	1100000
1.11111	426000	453000	390000	1320000	1030000	997000	914000	938000	888000
3.33333	257000	248000	233000	919000	781000	736000	824000	835000	896000
10	242000	229000	271000	886000	849000	773000	1080000	1130000	1200000
Donor 460	Normalized
G'6374 (μM)	WT-080124			WT-081524			WT-021423			WT-080124	WT-081524	WT-021423	DC50-0801	DC50-0815	DC50-0214	stdev.s	SE=SD/sqrt(n)	Mean
0	0.941538	1.11692	0.941538	0.972056	0.954092	1.07385	1.09448	1.04897	0.856552	1	1	1	0.1761	0.1413	0.05827	0.0605378	0.0349515	0.125223
0.00016935	1.13538	1.10769	1.21846	0.872255	0.952096	1.18962	0.941379	0.916552	0.887586	1.15385	1.00466	0.915172
0.00050805	1.29231	1.03385	1.47692	1.05589	1.06387	1.03992	0.825517	0.866897	0.93931	1.26769	1.05323	0.877241	Dmax-0801	Dmax-0815	Dmax-0214
0.00152416	1.25538	1.04308	1.25538	1.07186	1.06188	1.01597	0.947586	0.87931	0.751034	1.18462	1.0499	0.85931	0.275	0.1871	0.2104
0.00457247	1.17231	1.03385	1.24615	0.936128	1.08982	0.906188	0.941379	0.873103	0.804828	1.15077	0.977379	0.873103	0.725	0.8129	0.7896	0.0455384	0.0262916	0.775833
0.0137174	1.09846	1.19077	1.03385	0.844311	1.01597	0.764471	0.86069	0.846207	0.688966	1.10769	0.874917	0.798621
0.0411523	1.03385	1.03385	0.96	0.788423	0.922156	0.744511	0.68069	0.641379	0.550345	1.00923	0.818363	0.624138
0.123457	0.866769	0.804923	0.736615	0.660679	0.666667	0.588822	0.453103	0.417931	0.3	0.802769	0.638723	0.390345
0.37037	0.542769	0.463385	0.420923	0.367265	0.357285	0.313373	0.266897	0.242069	0.227586	0.475692	0.345975	0.245517
1.11111	0.393231	0.418154	0.36	0.263473	0.205589	0.199002	0.189103	0.194069	0.183724	0.390462	0.222688	0.188966
3.33333	0.237231	0.228923	0.215077	0.183433	0.155888	0.146906	0.170483	0.172759	0.185379	0.227077	0.162076	0.176207
10	0.223385	0.211385	0.250154	0.176846	0.169461	0.154291	0.223448	0.233793	0.248276	0.228308	0.166866	0.235172
BRET	Raw
G'6374 (μM)	WT-080124			WT-081524			WT-021423
0	1.41283	1.60516	1.59796	1.23784	1.28552	1.55926	1.67583	1.48393	1.73429
0.00016935	1.64177	1.41278	1.20897	1.4083	1.11826	1.59083	1.77992	1.77695	1.43127
0.00050805	1.744	2.12593	1.34657	1.6339	1.30821	1.57092	1.9421	1.72941	1.83393
0.00152416	2.31409	1.6653	2.06271	1.69228	1.71833	1.6783	2.1335	1.75195	1.7514
0.00457247	2.09234	2.31734	2.47578	1.77672	1.84496	2.11223	2.00689	1.9127	2.32747
0.0137174	2.63518	2.50905	2.7365	1.88796	2.13028	2.14408	1.79108	2.12633	2.21056
0.0411523	2.73589	2.93444	3.29792	2.4564	3.07098	3.12185	1.78287	2.40984	3.38337
0.123457	4.14194	4.75119	4.60133	3.34377	3.50532	4.0917	3.13429	3.50117	4.58506
0.37037	4.99135	4.88893	5.18748	4.3204	4.74677	4.71215	4.91969	4.70929	4.90443
1.11111	5.30946	7.03775	5.89393	4.94517	5.30932	5.17854	5.6922	4.96942	4.99318
3.33333	6.98063	5.11689	5.39823	5.76921	5.87638	6.23283	5.71974	5.72987	5.66426
10	5.77627	6.17247	7.19629	5.99084	6.41144	7.14808	4.26138	5.05796	5.2943
BRET	normalized
G'6374 (μM)	WT-080124			WT-081524			WT-021423			WT-080124	WT-081524	WT-021423	Kd-0801	Kd-0815	Kd-0214	stdev.s	SE=SD/sqrt(n)	Mean
0	0.918225	1.04323	1.03855	0.90959	0.94463	1.14578	1.02726	0.909633	1.0631	1	1	1	0.07389	0.09153	0.1572	0.0439019	0.0253468	0.10754
0.00016935	1.06702	0.918196	0.785736	1.03485	0.821718	1.16898	1.09107	1.08925	0.877351	0.92365	1.00852	1.01923
0.00050805	1.13346	1.38168	0.875164	1.20063	0.961302	1.15434	1.19049	1.06011	1.12418	1.1301	1.10542	1.12492
0.00152416	1.50397	1.08231	1.3406	1.24353	1.26267	1.23325	1.30781	1.07393	1.07359	1.30896	1.24648	1.15178
0.00457247	1.35985	1.50608	1.60906	1.30558	1.35572	1.55211	1.2302	1.17246	1.42671	1.49166	1.40447	1.27646
0.0137174	1.71266	1.63068	1.7785	1.38732	1.56538	1.57552	1.09791	1.30342	1.35505	1.70728	1.5094	1.25213
0.0411523	1.77811	1.90715	2.14338	1.80502	2.25662	2.294	1.09288	1.47721	2.07397	1.94288	2.11855	1.54802
0.123457	2.69192	3.08789	2.99049	2.45707	2.57578	3.00667	1.92129	2.14618	2.81059	2.92343	2.67984	2.29269
0.37037	3.24398	3.17741	3.37144	3.17472	3.48803	3.46259	3.01572	2.88675	3.00636	3.26428	3.37511	2.96961
1.11111	3.45072	4.57397	3.83058	3.63382	3.9014	3.80531	3.48926	3.0462	3.06077	3.95176	3.78018	3.19874
3.33333	4.53685	3.32556	3.50841	4.23934	4.31809	4.58002	3.50614	3.51235	3.47213	3.79027	4.37915	3.49687
10	3.75411	4.01161	4.67701	4.4022	4.71126	5.25257	2.61218	3.10048	3.24535	4.14757	4.78868	2.986

## Sheet: E651A n=3
Donor 460nm	Raw
G'6374 (μM)	E651A-080924			E651A-081524			E651A-082924
0	3877000	4085000	3659000	4440000	5030000	3800000	4976000	5837000	4751000
0.00016935	4295000	4284000	4158000	5270000	5510000	5560000	5457000	4538000	4694000
0.00050805	4977000	4651000	4619000	5580000	5710000	6780000	4576000	4206000	5483000
0.00152416	4481000	4396000	4361000	5220000	5960000	5750000	4567000	5521000	5647000
0.00457247	4582000	4278000	4365000	5460000	5090000	5680000	4852000	5382000	5619000
0.0137174	4061000	4536000	4225000	5900000	6050000	6740000	4547000	4947000	4945000
0.0411523	5006000	4795000	4274000	5610000	5280000	6650000	4834000	4775000	5454000
0.123457	5177000	4391000	3769000	5230000	5740000	5390000	4174000	4645000	5812000
0.37037	4968000	4728000	4286000	4840000	4620000	4470000	3999000	3693000	3977000
1.11111	4970000	5091000	4780000	4190000	4260000	3710000	5527000	5380000	4819000
3.33333	4411000	4225000	4082000	4090000	4560000	4070000	3819000	3522000	3324000
10	4548000	4288000	4476000	4150000	4300000	4430000	3992000	4344000	3489000
Donor 460	Normalized
G'6374 (μM)	E651A-080924			E651A-081524			E651A-082924			E651A-080924	E651A-081524	E651A-082924
0	1.00086	1.05456	0.944583	1.00377	1.13715	0.859081	0.959136	1.1251	0.915767	1	1	1
0.00016935	1.10877	1.10593	1.0734	1.19141	1.24567	1.25697	1.05185	0.874711	0.90478	1.09603	1.23135	0.943781
0.00050805	1.28483	1.20067	1.19241	1.26149	1.29088	1.53278	0.882035	0.810717	1.05686	1.22597	1.36172	0.916538
0.00152416	1.15679	1.13484	1.12581	1.18011	1.3474	1.29992	0.880301	1.06419	1.08847	1.13914	1.27581	1.01099
0.00457247	1.18286	1.10438	1.12684	1.23436	1.15072	1.2841	0.935235	1.03739	1.08308	1.13803	1.22306	1.01857
0.0137174	1.04836	1.17098	1.0907	1.33384	1.36775	1.52374	0.876446	0.953547	0.953161	1.10335	1.40844	0.927718
0.0411523	1.29232	1.23785	1.10335	1.26827	1.19367	1.50339	0.931766	0.920393	1.05127	1.21117	1.32178	0.96781
0.123457	1.33646	1.13355	0.97298	1.18237	1.29766	1.21854	0.804549	0.895335	1.12028	1.14766	1.23286	0.940054
0.37037	1.28251	1.22055	1.10645	1.0942	1.04446	1.01055	0.770817	0.711835	0.766577	1.20317	1.04974	0.749743
1.11111	1.28302	1.31426	1.23397	0.947249	0.963075	0.838734	1.06534	1.03701	0.928874	1.27708	0.916353	1.01041
3.33333	1.13871	1.0907	1.05378	0.924642	1.0309	0.920121	0.736122	0.678874	0.640709	1.0944	0.958553	0.685235
10	1.17408	1.10696	1.15549	0.938206	0.972118	1.00151	0.769468	0.837317	0.672513	1.14551	0.97061	0.759766
BRET	Raw
G'6374 (μM)	E651A-080924			E651A-081524			E651A-082924
0	1.61811	1.78984	1.57686	1.59419	1.89049	1.90477	1.80367	1.87802	2.04012
0.00016935	1.80575	1.50815	1.77123	1.78627	1.79855	1.83722	1.98319	2.0576	2.16142
0.00050805	2.03256	1.37004	1.91585	1.83691	2.09991	2.15845	1.91139	1.59951	2.07087
0.00152416	1.50093	1.61838	1.81977	1.72483	1.62536	1.83792	1.92632	1.76143	2.73076
0.00457247	1.63793	1.57459	2.06567	1.87881	1.80049	2.08991	1.71755	1.79279	2.19987
0.0137174	1.68662	1.72236	1.98969	1.77547	1.66709	1.97651	1.91133	1.84084	2.40133
0.0411523	1.9577	1.70376	1.78063	1.87278	1.91517	2.10287	1.68534	1.65829	2.22065
0.123457	1.86061	1.93857	1.93148	2.29	1.95332	2.15464	1.81192	1.97403	2.22863
0.37037	2.40975	2.05513	2.29046	2.33649	2.24904	2.1852	2.34242	2.34804	3.15976
1.11111	2.53033	2.61556	2.42159	2.48124	2.5182	2.51032	2.73996	2.72484	2.8468
3.33333	2.74947	2.65568	2.47743	2.31068	2.78478	2.85985	3.24625	2.73007	3.05686
10	2.36699	2.5624	2.59724	2.79881	2.24397	2.77905	3.00242	2.77666	2.92938
BRET	normalized
G'6374 (μM)	E651A-080924			E651A-081524			E651A-082924			E651A-080924	E651A-081524	E651A-082924
0	0.973825	1.07718	0.949	0.887396	1.05233	1.06028	0.94568	0.984665	1.06966	1	1	1
0.00016935	1.08675	0.907647	1.06597	0.994316	1.00115	1.02268	1.0398	1.07882	1.13325	1.02012	1.00605	1.08396
0.00050805	1.22325	0.824529	1.15301	1.02251	1.1689	1.20148	1.00216	0.838639	1.08578	1.06693	1.13096	0.975524
0.00152416	0.903301	0.973984	1.09519	0.960114	0.904748	1.02307	1.00999	0.923534	1.43176	0.990825	0.962643	1.12176
0.00457247	0.985754	0.947634	1.24318	1.04583	1.00223	1.16334	0.90053	0.939979	1.15341	1.05886	1.07046	0.997974
0.0137174	1.01506	1.03656	1.19745	0.988306	0.927974	1.10021	1.00213	0.965169	1.25904	1.08302	1.0055	1.07545
0.0411523	1.1782	1.02537	1.07163	1.04247	1.06607	1.17055	0.883641	0.869458	1.16431	1.09173	1.09303	0.972469
0.123457	1.11976	1.16669	1.16242	1.27472	1.0873	1.19936	0.950005	1.035	1.16849	1.14962	1.18713	1.05117
0.37037	1.45025	1.23683	1.37846	1.30059	1.25191	1.21638	1.22815	1.2311	1.65669	1.35518	1.25629	1.37198
1.11111	1.52282	1.57412	1.45738	1.38117	1.40174	1.39735	1.43659	1.42866	1.4926	1.51811	1.39342	1.45262
3.33333	1.65471	1.59826	1.49099	1.28623	1.55013	1.59192	1.70204	1.4314	1.60274	1.58132	1.47609	1.57873
10	1.42452	1.54213	1.56309	1.55794	1.24909	1.54694	1.5742	1.45583	1.5359	1.50991	1.45132	1.52197

## Sheet: L577D n=3
Donor 460nm	Raw
G'6374 (μM)	L577D-071824			L577D-050224			L577D-082924
0	5278000	4550000	4918000	4231000	3622000	3579000	7395000	5677000	5689000
0.00016935	6346000	5607000	5413000	4521000	3881000	3832000	6686000	5360000	6758000
0.00050805	4279000	4751000	4378000	4430000	4103000	3656000	7333000	8272000	8121000
0.00152416	3993000	3971000	3845000	4418000	4275000	3878000	6962000	5960000	7283000
0.00457247	5012000	4212000	4657000	4460000	3894000	3779000	8147000	7269000	8157000
0.0137174	4647000	4802000	4264000	4660000	4007000	3644000	6312000	7038000	8332000
0.0411523	4251000	3695000	3492000	4546000	4628000	4048000	6318000	6484000	8461000
0.123457	4367000	4525000	4502000	4519000	4473000	4088000	5938000	5594000	6467000
0.37037	5285000	5428000	4008000	4605000	4273000	4040000	4566000	6181000	5291000
1.11111	5200000	3760000	4344000	4257000	4066000	4147000	5007000	6244000	5523000
3.33333	5869000	4401000	3509000	3809000	3826000	3765000	4834000	5983000	5735000
10	3471000	3823000	3169000	4200000	3435000	2490000	5097000	5266000	5100000
Donor 460	Normalized
G'6374 (μM)	L577D-071824			L577D-050224			L577D-082924			L577D-071824	L577D-050224	L577D-082924
0	1.07378	0.925675	1.00054	1.1103	0.95049	0.939206	1.18251	0.907787	0.909706	1	1	1
0.00016935	1.29106	1.14072	1.10125	1.18641	1.01846	1.0056	1.06913	0.857097	1.08065	1.17768	1.07015	1.00229
0.00050805	0.870541	0.966567	0.890682	1.16253	1.07671	0.959412	1.17259	1.32274	1.2986	0.909264	1.06622	1.26464
0.00152416	0.812356	0.80788	0.782246	1.15938	1.12185	1.01767	1.11327	0.953041	1.1646	0.800827	1.09963	1.07697
0.00457247	1.01967	0.85691	0.947443	1.1704	1.02187	0.99169	1.30276	1.16236	1.30435	0.94134	1.06132	1.25649
0.0137174	0.945409	0.976943	0.867489	1.22288	1.05152	0.956263	1.00933	1.12542	1.33234	0.929947	1.07689	1.1557
0.0411523	0.864845	0.751729	0.71043	1.19297	1.21449	1.06228	1.01029	1.03683	1.35297	0.775668	1.15658	1.13336
0.123457	0.888444	0.920589	0.915909	1.18588	1.17381	1.07278	0.949523	0.894515	1.03411	0.908314	1.14416	0.959384
0.37037	1.07521	1.1043	0.815408	1.20845	1.12133	1.06018	0.730132	0.98838	0.846064	0.998305	1.12999	0.854858
1.11111	1.05791	0.764953	0.883765	1.11713	1.067	1.08826	0.80065	0.998454	0.883162	0.902211	1.0908	0.894089
3.33333	1.19402	0.895361	0.713889	0.999563	1.00402	0.988016	0.772987	0.956719	0.917062	0.934423	0.997201	0.882256
10	0.706158	0.77777	0.644717	1.10217	0.901417	0.653429	0.815042	0.842066	0.815522	0.709548	0.885672	0.82421
BRET	Raw
G'6374 (μM)	L577D-071824			L577D-050224			L577D-082924
0	2.71262	2.54114	2.97177	1.4896	1.38711	1.58273	2.25161	1.79967	2.40305
0.00016935	2.47363	2.51867	2.44102	1.51412	1.47983	1.03379	2.02134	1.69219	1.97996
0.00050805	2.42609	2.4279	2.85051	1.32799	1.50602	1.49114	2.11279	1.79447	2.23452
0.00152416	2.40862	2.30518	2.78058	1.35181	1.4339	1.10387	2.0973	1.83259	2.72848
0.00457247	2.66226	2.3083	3.01355	1.57928	1.07974	1.75829	2.05683	1.87088	2.35922
0.0137174	2.24675	2.41148	2.32306	1.41004	1.29491	1.65306	1.99096	1.76137	1.8562
0.0411523	2.03904	2.40114	2.1918	1.46733	1.41485	1.75378	1.66544	1.65049	1.90164
0.123457	2.10212	2.83848	2.66496	1.48957	1.48956	1.7089	1.59278	1.80361	2.10865
0.37037	2.62383	2.51983	2.71695	1.57536	1.53224	1.72428	2.20494	2.05366	3.42017
1.11111	2.92518	2.56941	3.07737	2.14658	1.47204	1.39189	2.36667	2.1616	2.03779
3.33333	2.94681	2.97858	3.025	1.64754	1.54511	1.52013	2.31978	2.00082	2.6548
10	2.83237	2.85855	3.20511	1.41284	1.49253	2.17415	2.88902	2.36718	3.01816
BRET	normalized
G'6374 (μM)	L577D-071824			L577D-050224			L577D-082924			L577D-071824	L577D-050224	L577D-082924
0	0.989342	0.9268	1.08386	1.0021	0.933152	1.06475	1.04656	0.836495	1.11695	1	1	1
0.00016935	0.902177	0.918605	0.890285	1.01859	0.995527	0.695464	0.939528	0.786535	0.920294	0.903689	0.903195	0.882119
0.00050805	0.884839	0.885501	1.03963	0.893377	1.01314	1.00314	0.982032	0.834075	1.03862	0.936657	0.969887	0.951574
0.00152416	0.878466	0.84074	1.01413	0.909406	0.964628	0.742605	0.974834	0.851794	1.26821	0.911112	0.872213	1.03161
0.00457247	0.970974	0.841877	1.0991	1.06243	0.726372	1.18286	0.956023	0.869593	1.09658	0.970649	0.990553	0.974064
0.0137174	0.819429	0.879511	0.847262	0.948577	0.871125	1.11206	0.925407	0.818694	0.862771	0.848734	0.977255	0.868957
0.0411523	0.743676	0.875737	0.799389	0.987118	0.951814	1.17982	0.774104	0.767157	0.88389	0.806267	1.03959	0.808384
0.123457	0.766683	1.03524	0.971961	1.00208	1.00207	1.14963	0.740333	0.838325	0.98011	0.924629	1.05126	0.852922
0.37037	0.956958	0.919029	0.990921	1.05979	1.03079	1.15998	1.02487	0.95455	1.58971	0.955636	1.08352	1.18971
1.11111	1.06687	0.937109	1.12237	1.44407	0.990286	0.936365	1.10004	1.00472	0.947175	1.04212	1.12357	1.01731
3.33333	1.07476	1.08634	1.10327	1.10835	1.03944	1.02264	1.07824	0.929987	1.23396	1.08812	1.05681	1.08073
10	1.03302	1.04257	1.16896	0.950461	1.00407	1.46262	1.34283	1.10027	1.40286	1.08151	1.13905	1.28199

## Sheet: V586D n=3
Donor 460nm	Raw
G'6374 (μM)	V586D-071824			V586D-090524			V586D-091224
0	5180000	4270000	4790000	1951000	1487000	1732000	4921000	4589000	5190000
0.00016935	4550000	5040000	4550000	1756000	1514000	1845000	5968000	5636000	5105000
0.00050805	5320000	5050000	4470000	1745000	1559000	1728000	6180000	7249000	5288000
0.00152416	5530000	4890000	5010000	1706000	1636000	1629000	6113000	4945000	7307000
0.00457247	5200000	4850000	5420000	1542000	1631000	1769000	4898000	5643000	7697000
0.0137174	5340000	4850000	5330000	1748000	2003000	1982000	5461000	6706000	6534000
0.0411523	5150000	5270000	6150000	1604000	2007000	1677000	6159000	5709000	6293000
0.123457	5090000	4860000	4960000	1451000	1681000	1515000	6218000	5696000	7178000
0.37037	5800000	5430000	5720000	1350000	1262000	1448000	4949000	4973000	5152000
1.11111	4520000	5440000	5860000	1345000	1202000	1260000	4626000	3978000	5005000
3.33333	4080000	4940000	4260000	1484000	1391000	1311000	4627000	3986000	3875000
10	3350000	4430000	3910000	1541000	1298000	1652000	4084000	4651000	5036000
Donor 460	Normalized
G'6374 (μM)	V586D-071824			V586D-090524			V586D-091224			V586D-071824	V586D-090524	V586D-091224
0	1.09129	0.899579	1.00913	1.13211	0.862863	1.00503	1.00429	0.936531	1.05918	1	1	1
0.00016935	0.958567	1.0618	0.958567	1.01896	0.87853	1.0706	1.21796	1.1502	1.04184	0.992978	0.989362	1.13667
0.00050805	1.12079	1.0639	0.941713	1.01257	0.904642	1.00271	1.26122	1.47939	1.07918	1.04213	0.973308	1.27327
0.00152416	1.16503	1.0302	1.05548	0.989942	0.949323	0.945261	1.24755	1.00918	1.49122	1.08357	0.961509	1.24932
0.00457247	1.09551	1.02177	1.14185	0.894778	0.946422	1.0265	0.999592	1.15163	1.57082	1.08638	0.955899	1.24068
0.0137174	1.125	1.02177	1.12289	1.01431	1.16228	1.1501	1.11449	1.36857	1.33347	1.08989	1.1089	1.27218
0.0411523	1.08497	1.11025	1.29565	0.930754	1.1646	0.973114	1.25694	1.1651	1.28429	1.16362	1.02282	1.23544
0.123457	1.07233	1.02388	1.04494	0.841973	0.975435	0.87911	1.26898	1.16245	1.4649	1.04705	0.898839	1.29878
0.37037	1.22191	1.14396	1.20506	0.783366	0.732302	0.840232	1.01	1.0149	1.05143	1.19031	0.7853	1.02544
1.11111	0.952247	1.14607	1.23455	0.780464	0.697485	0.731141	0.944082	0.811837	1.02143	1.11096	0.736364	0.925782
3.33333	0.859551	1.04073	0.897472	0.861122	0.807157	0.760735	0.944286	0.813469	0.790816	0.932584	0.809671	0.849524
10	0.705758	0.933287	0.823736	0.894197	0.753191	0.958607	0.833469	0.949184	1.02776	0.820927	0.868665	0.936803
BRET	Raw
G'6374 (μM)	V586D-071824			V586D-090524			V586D-091224
0	2.56548	3.02817	3.01083	2.76642	2.18489	2.46708	2.23634	2.29375	2.33884
0.00016935	2.29846	1.91523	2.13373	2.35811	2.56423	3.32198	2.11987	2.2575	2.05292
0.00050805	2.12751	1.99854	2.20756	2.18278	2.5426	2.19072	1.8988	2.28036	2.01809
0.00152416	2.29214	2.22673	2.29894	2.46497	2.5341	2.89558	2.2391	1.93109	2.0704
0.00457247	1.63211	1.91684	2.34171	2.49156	2.11465	2.71665	1.92927	1.76842	2.04458
0.0137174	2.06019	2.41282	2.17885	2.47046	2.47785	3.02949	1.86579	1.83258	2.33373
0.0411523	2.0942	2.04977	2.34927	2.78255	3.21297	2.79705	1.95975	1.97866	2.05982
0.123457	2.36041	2.15645	2.15799	3.25817	2.6038	3.41345	2.32062	1.98238	2.03249
0.37037	2.35948	2.38894	2.52031	3.30538	3.54177	4.14371	2.50768	1.82791	2.06158
1.11111	2.92676	3.12145	2.70719	3.59783	3.55681	3.06679	2.61627	2.65183	2.52135
3.33333	3.06657	3.00116	3.50223	3.93701	3.76875	3.86863	2.82374	3.15119	2.78785
10	2.86051	3.28882	3.35045	3.55282	4.27861	3.50916	2.90209	2.96456	3.10511
BRET	normalized
G'6374 (μM)	V586D-071824			V586D-090524			V586D-091224			V586D-071824	V586D-090524	V586D-091224
0	0.894469	1.05579	1.04974	1.11874	0.883571	0.997687	0.976721	1.00179	1.02148	1	1	1
0.00016935	0.80137	0.667755	0.743937	0.953621	1.03698	1.34341	0.925851	0.985961	0.896609	0.737688	1.11133	0.93614
0.00050805	0.741771	0.696802	0.769679	0.882718	1.02823	0.885925	0.829299	0.995946	0.881401	0.736084	0.93229	0.902215
0.00152416	0.799168	0.776362	0.801538	0.996835	1.02479	1.17097	0.977925	0.843403	0.904243	0.792356	1.0642	0.908523
0.00457247	0.569043	0.668319	0.816452	1.00759	0.855165	1.09861	0.842608	0.772354	0.89297	0.684605	0.987122	0.835977
0.0137174	0.718297	0.841246	0.759668	0.999056	1.00204	1.22513	0.81488	0.800378	1.01926	0.77307	1.07541	0.878171
0.0411523	0.730154	0.714666	0.819086	1.12526	1.29933	1.13113	0.855918	0.864179	0.899624	0.754635	1.18524	0.873241
0.123457	0.82297	0.751859	0.752396	1.31761	1.05298	1.3804	1.01353	0.865803	0.887689	0.775741	1.25033	0.92234
0.37037	0.822648	0.832917	0.878721	1.3367	1.43229	1.67572	1.09523	0.798336	0.900394	0.844762	1.48157	0.931319
1.11111	1.02043	1.08831	0.943876	1.45496	1.43837	1.24021	1.14265	1.15818	1.1012	1.01754	1.37785	1.13401
3.33333	1.06918	1.04637	1.22107	1.59213	1.52408	1.56447	1.23326	1.37628	1.21759	1.11221	1.56023	1.27571
10	0.997333	1.14667	1.16815	1.43676	1.73027	1.41911	1.26748	1.29477	1.35615	1.10405	1.52871	1.30613

## Sheet: A597D n=3
Donor 460nm	Raw
G'6374 (μM)	A597D-080124			A597D-090524			A597D-072524
0	1330000	1430000	1790000	1662000	1635000	1737000	3183000	2621000	3472000
0.00016935	1270000	1460000	1370000	1545000	1626000	1988000	2121000	2050000	2465000
0.00050805	1350000	1600000	1830000	1837000	1723000	2504000	2862000	2516000	2571000
0.00152416	1290000	1640000	1820000	1747000	1793000	1972000	2890000	2692000	2550000
0.00457247	1360000	1870000	1550000	1676000	1734000	2374000	2787000	2729000	2572000
0.0137174	1460000	1800000	1630000	1914000	1817000	1931000	2926000	2537000	2172000
0.0411523	1370000	1750000	1950000	2057000	1776000	1908000	2962000	2604000	2243000
0.123457	1670000	1910000	1720000	2185000	1949000	1606000	2518000	2325000	2356000
0.37037	1490000	1550000	1580000	1517000	1495000	1850000	2677000	2748000	2562000
1.11111	1480000	1420000	1590000	1348000	1337000	1609000	2324000	2083000	2437000
3.33333	1490000	1590000	1510000	1374000	1675000	1623000	3145000	2499000	2577000
10	1440000	1390000	1500000	1918000	1489000	1937000	4048000	2263000	3523000
Donor 460	Normalized
G'6374 (μM)	A597D-080124			A597D-090524			A597D-072524			A597D-080124	A597D-090524	A597D-072524
0	0.876923	0.942857	1.18022	0.990465	0.974374	1.03516	1.02943	0.847671	1.1229	1	1	1
0.00016935	0.837363	0.962637	0.903297	0.920739	0.969011	1.18474	0.685964	0.663001	0.797219	0.901099	1.02483	0.715395
0.00050805	0.89011	1.05495	1.20659	1.09476	1.02682	1.49225	0.925614	0.813713	0.831501	1.05055	1.20461	0.856943
0.00152416	0.850549	1.08132	1.2	1.04112	1.06853	1.17521	0.93467	0.870634	0.824709	1.04396	1.09495	0.876671
0.00457247	0.896703	1.23297	1.02198	0.998808	1.03337	1.41478	0.901358	0.8826	0.831824	1.05055	1.14899	0.871928
0.0137174	0.962637	1.18681	1.07473	1.14064	1.08284	1.15077	0.946313	0.820505	0.702458	1.07473	1.12475	0.823092
0.0411523	0.903297	1.15385	1.28571	1.22586	1.0584	1.13707	0.957956	0.842173	0.72542	1.11429	1.14044	0.84185
0.123457	1.1011	1.25934	1.13407	1.30215	1.1615	0.957092	0.81436	0.75194	0.761966	1.16484	1.14025	0.776089
0.37037	0.982418	1.02198	1.04176	0.904052	0.890942	1.1025	0.865783	0.888745	0.82859	1.01538	0.965832	0.861039
1.11111	0.975824	0.936264	1.04835	0.803337	0.796782	0.95888	0.751617	0.673674	0.788163	0.986813	0.853	0.737818
3.33333	0.982418	1.04835	0.995604	0.818832	0.998212	0.967223	1.01714	0.808215	0.833441	1.00879	0.928089	0.886266
10	0.949451	0.916484	0.989011	1.14303	0.887366	1.15435	1.30918	0.731889	1.13939	0.951648	1.06158	1.06016
BRET	Raw
G'6374 (μM)	A597D-080124			A597D-090524			A597D-072524
0	1.99646	2.25669	1.90192	2.21016	2.07363	1.83386	2.30528	3.13971	3.01376
0.00016935	1.79948	2.09378	1.47953	2.4593	1.96298	2.98889	2.3236	3.00487	2.61903
0.00050805	1.64716	2.685	1.99731	2.6647	2.1242	2.28977	2.98831	2.83508	3.81269
0.00152416	1.88649	1.84083	1.86787	2.11119	2.74734	2.7148	3.01748	2.94679	3.40551
0.00457247	1.96814	1.95532	1.97692	2.78069	2.72939	2.83338	2.30727	2.56034	2.56981
0.0137174	1.88476	2.85695	1.7725	2.41016	1.84078	2.21289	3.06115	2.95523	4.01788
0.0411523	1.59801	2.01292	1.91531	1.79896	2.64529	2.68793	2.59684	2.85581	3.03347
0.123457	2.17935	1.22943	1.36705	2.7465	2.39639	2.3184	2.37436	2.20473	2.7015
0.37037	2.12039	2.31124	1.86864	2.14127	1.79667	3.64156	2.83936	2.53216	2.62685
1.11111	2.46189	2.16114	1.73772	2.37567	2.80393	1.98601	2.54773	2.43114	3.36786
3.33333	2.22633	2.13656	2.36819	1.99065	2.71894	2.69512	2.65777	2.77651	2.69115
10	2.60757	2.54795	2.33563	2.91897	2.62045	2.88496	2.77763	2.61499	3.9194
BRET	normalized
G'6374 (μM)	A597D-080124			A597D-090524			A597D-072524			A597D-080124	A597D-090524	A597D-072524
0	0.973082	1.09992	0.926999	1.08383	1.01687	0.899296	0.817596	1.11354	1.06887	1	1	1
0.00016935	0.877072	1.02052	0.721129	1.206	0.962614	1.4657	0.824093	1.06571	0.928872	0.872906	1.21144	0.93956
0.00050805	0.802831	1.30868	0.973495	1.30673	1.04167	1.12287	1.05984	1.0055	1.35222	1.02833	1.15709	1.13918
0.00152416	0.919481	0.897225	0.910403	1.0353	1.34725	1.3313	1.07019	1.04512	1.2078	0.909037	1.23795	1.1077
0.00457247	0.959277	0.953028	0.963555	1.3636	1.33845	1.38944	0.818303	0.908055	0.911415	0.95862	1.36383	0.879258
0.0137174	0.918638	1.39249	0.863921	1.1819	0.902687	1.08517	1.08568	1.04811	1.42499	1.05835	1.05659	1.18626
0.0411523	0.778876	0.981105	0.933525	0.882183	1.29721	1.31812	0.921002	1.01285	1.07586	0.897835	1.16584	1.00324
0.123457	1.06222	0.599229	0.666304	1.34684	1.17515	1.13691	0.842097	0.781936	0.958122	0.775917	1.21963	0.860718
0.37037	1.03348	1.12651	0.910778	1.05004	0.88106	1.78576	1.00701	0.898063	0.931646	1.02359	1.23896	0.945575
1.11111	1.19993	1.05334	0.846968	1.16499	1.375	0.973909	0.903585	0.862233	1.19445	1.03342	1.1713	0.986756
3.33333	1.08512	1.04137	1.15426	0.976182	1.33332	1.32165	0.942611	0.984723	0.954451	1.09358	1.21038	0.960595
10	1.27094	1.24188	1.13839	1.43142	1.28503	1.41474	0.985122	0.927438	1.39006	1.21707	1.37706	1.10087

## Sheet: L644D n=3
Donor 460nm	Raw
G'6374 (μM)	L644D-080924			L644D-090524			L644D-091224
0	6194000	5628000	6136000	1430000	1273000	966500	5060000	4230000	5699000
0.00016935	5844000	5688000	6670000	1507000	1469000	1217000	4452000	4046000	5320000
0.00050805	6941000	5561000	7087000	1778000	1344000	1330000	4564000	4292000	4347000
0.00152416	5721000	5848000	6915000	1831000	1765000	1172000	4360000	4742000	4833000
0.00457247	5417000	6748000	6177000	1743000	1458000	1136000	4231000	4679000	5766000
0.0137174	5336000	7155000	2345000	1988000	1555000	1196000	4437000	4744000	4730000
0.0411523	7584000	6886000	2700000	1759000	1517000	1165000	5317000	4570000	5016000
0.123457	5650000	6506000	6646000	1717000	1562000	1148000	4475000	6432000	6057000
0.37037	6394000	7642000	6173000	1645000	1497000	1332000	5049000	4014000	5038000
1.11111	5692000	6879000	6345000	1776000	1268000	1190000	4252000	3186000	4095000
3.33333	5387000	6235000	6698000	1572000	1407000	1470000	4082000	4001000	3252000
10	6093000	6266000	5544000	1396000	1408000	1601000	4309000	4772000	4636000
Donor 460	Normalized
G'6374 (μM)	L644D-080924			L644D-090524			L644D-091224			L644D-080924	L644D-090524	L644D-091224
0	1.03475	0.940194	1.02506	1.1691	1.04074	0.790162	1.01274	0.846621	1.14064	1	1	1
0.00016935	0.976278	0.950217	1.11427	1.23205	1.20098	0.994958	0.891053	0.809794	1.06478	1.01359	1.14266	0.921876
0.00050805	1.15954	0.929001	1.18393	1.4536	1.09879	1.08734	0.91347	0.85903	0.870038	1.09082	1.21324	0.880846
0.00152416	0.95573	0.976946	1.1552	1.49693	1.44298	0.958169	0.87264	0.949096	0.967309	1.02929	1.29936	0.929682
0.00457247	0.904945	1.1273	1.03191	1.42499	1.19199	0.928737	0.846821	0.936487	1.15405	1.02138	1.1819	0.979118
0.0137174	0.891413	1.19529	0.391747	1.62529	1.27129	0.97779	0.888051	0.949496	0.946694	0.82615	1.29146	0.928081
0.0411523	1.26696	1.15035	0.451052	1.43807	1.24022	0.952446	1.06418	0.914671	1.00394	0.95612	1.21025	0.994262
0.123457	0.943869	1.08687	1.11026	1.40373	1.27701	0.938547	0.895657	1.28734	1.21229	1.047	1.20643	1.13176
0.37037	1.06816	1.27665	1.03124	1.34487	1.22387	1.08898	1.01054	0.803389	1.00834	1.12535	1.21924	0.940757
1.11111	0.950885	1.14918	1.05997	1.45197	1.03665	0.972885	0.851024	0.637668	0.819601	1.05335	1.15384	0.769431
3.33333	0.899933	1.0416	1.11894	1.28519	1.15029	1.2018	0.816999	0.800787	0.650877	1.02016	1.21243	0.756221
10	1.01788	1.04678	0.926161	1.1413	1.15111	1.3089	0.862432	0.9551	0.92788	0.996937	1.20044	0.915138
BRET	Raw
G'6374 (μM)	L644D-080924			L644D-090524			L644D-091224
0	1.8865	1.75521	1.85408	1.94142	2.50696	1.83348	1.53649	1.74245	1.7324
0.00016935	1.64449	1.69572	1.89444	2.37239	2.24502	2.8657	1.72966	1.75499	1.63125
0.00050805	1.59297	1.46259	1.81195	1.48031	2.15592	2.00863	1.74134	1.61711	1.60316
0.00152416	1.50588	1.60762	2.02537	2.41741	2.14436	2.8596	1.39111	1.50607	1.68162
0.00457247	1.46385	1.5237	1.53954	1.87307	2.07096	3.19175	1.55358	1.7639	1.65407
0.0137174	1.5769	1.50004	1.72317	2.15563	2.3119	2.27005	1.54307	1.67926	1.65774
0.0411523	1.97633	1.35166	1.9046	2.48635	2.14837	2.64136	1.61091	1.35045	1.67502
0.123457	1.55497	1.76527	1.79251	2.46457	2.14092	2.7728	1.42077	1.50715	1.66602
0.37037	2.0404	1.90079	2.03647	2.49762	2.29916	4.00432	1.8982	1.86215	2.04861
1.11111	2.28478	2.09751	2.28303	3.2634	2.95807	3.05917	2.22646	2.01578	2.14264
3.33333	2.15524	2.3782	2.57595	3.48411	3.89005	3.45109	2.35432	2.44548	2.06571
10	2.59795	2.74685	2.69396	4.41309	4.80608	4.37108	2.43715	2.70674	2.77879
BRET	normalized
G'6374 (μM)	L644D-080924			L644D-090524			L644D-091224			L644D-080924	L644D-090524	L644D-091224
0	1.02979	0.958121	1.01209	0.927157	1.19724	0.875608	0.919808	1.04311	1.03709	1	1	1
0.00016935	0.897681	0.925643	1.03412	1.13297	1.07215	1.36856	1.03545	1.05061	0.976532	0.952481	1.19122	1.02086
0.00050805	0.869558	0.798384	0.989091	0.706944	1.02959	0.959254	1.04244	0.96807	0.959717	0.885677	0.898597	0.990074
0.00152416	0.822014	0.877552	1.10559	1.15447	1.02407	1.36564	0.832775	0.901598	1.00669	0.935053	1.1814	0.913687
0.00457247	0.799072	0.831744	0.840389	0.894511	0.989017	1.52427	0.93004	1.05594	0.990196	0.823735	1.13593	0.992059
0.0137174	0.860783	0.818829	0.940627	1.02946	1.10408	1.0841	0.923743	1.00528	0.992392	0.873413	1.07255	0.973804
0.0411523	1.07882	0.73783	1.03967	1.18739	1.02599	1.26142	0.964358	0.808433	1.00274	0.952107	1.15827	0.925176
0.123457	0.848815	0.963611	0.978482	1.17699	1.02243	1.32419	0.850531	0.902241	0.997348	0.930302	1.17454	0.916707
0.37037	1.1138	1.03759	1.11165	1.19278	1.098	1.91232	1.13634	1.11476	1.22638	1.08768	1.40103	1.15916
1.11111	1.2472	1.14497	1.24624	1.55849	1.41267	1.46095	1.33285	1.20673	1.28267	1.2128	1.47737	1.27408
3.33333	1.17649	1.29819	1.40614	1.66389	1.85775	1.64812	1.40939	1.46397	1.23662	1.29361	1.72325	1.36999
10	1.41814	1.49943	1.47056	2.10754	2.29522	2.08748	1.45898	1.62037	1.6635	1.46271	2.16341	1.58095

## Sheet: L695D n=3
Donor 460nm	Raw
G'6374 (μM)	L695D-080124			L695D-091224			L695D-092624
0	1505000	1159000	1392000	3988000	5295000	5760000	5567000	5895000	5053000
0.00016935	1900000	1313000	1904000	4378000	4767000	4560000	4932000	7421000	6368000
0.00050805	1665000	1237000	1549000	4786000	4477000	4396000	6209000	7010000	8009000
0.00152416	1433000	1215000	1715000	4950000	4360000	4927000	6255000	8128000	7521000
0.00457247	1423000	1228000	1597000	5061000	4415000	5444000	5905000	6478000	5605000
0.0137174	1196000	1461000	2296000	5495000	4564000	5826000	6188000	6986000	5408000
0.0411523	1020000	1869000	2085000	5512000	4372000	5616000	6669000	7660000	5608000
0.123457	1039000	1649000	1933000	4964000	5139000	6244000	6045000	6578000	5989000
0.37037	1472000	1756000	1616000	5851000	4293000	5417000	6359000	6274000	6076000
1.11111	1226000	1642000	1680000	4153000	4094000	5380000	6078000	5908000	5693000
3.33333	1444000	1897000	1757000	4366000	4664000	4931000	5717000	6033000	5513000
10	1302000	1492000	1448000	4502000	4485000	4543000	6038000	7727000	6902000
Donor 460	Normalized
G'6374 (μM)	L695D-080124			L695D-091224			L695D-092624			L695D-080124	L695D-091224	L695D-092624
0	1.11317	0.857249	1.02959	0.79532	1.05597	1.14871	1.01126	1.07084	0.917893	1	1	1
0.00016935	1.40533	0.971154	1.40828	0.873097	0.950675	0.909393	0.895913	1.34805	1.15677	1.26159	0.911055	1.13358
0.00050805	1.23151	0.914941	1.14571	0.954464	0.892841	0.876687	1.12788	1.27339	1.45486	1.09739	0.907997	1.28538
0.00152416	1.05991	0.898669	1.26849	0.98717	0.869507	0.982583	1.13624	1.47648	1.36621	1.07569	0.94642	1.32631
0.00457247	1.05251	0.908284	1.18121	1.00931	0.880476	1.08569	1.07266	1.17675	1.01817	1.04734	0.991823	1.08919
0.0137174	0.884615	1.08062	1.69822	1.09586	0.910191	1.16187	1.12407	1.26903	0.98238	1.22115	1.05597	1.12516
0.0411523	0.754438	1.3824	1.54216	1.09925	0.871901	1.11999	1.21144	1.39146	1.01871	1.22633	1.03038	1.20721
0.123457	0.768491	1.21967	1.42973	0.989962	1.02486	1.24523	1.09809	1.19491	1.08792	1.1393	1.08668	1.12698
0.37037	1.08876	1.29882	1.19527	1.16686	0.856146	1.0803	1.15513	1.13969	1.10372	1.19428	1.03443	1.13285
1.11111	0.906805	1.2145	1.2426	0.828226	0.816459	1.07292	1.10409	1.07321	1.03415	1.1213	0.90587	1.07048
3.33333	1.06805	1.40311	1.29956	0.870704	0.930134	0.983381	1.03851	1.09591	1.00145	1.2569	0.928073	1.04529
10	0.963018	1.10355	1.07101	0.897826	0.894436	0.906003	1.09682	1.40363	1.25377	1.04586	0.899422	1.25141
BRET	Raw
G'6374 (μM)	L695D-080124			L695D-091224			L695D-092624
0	1.79454	2.35399	2.46966	1.55018	2.27093	2.38664	2.20103	2.65124	2.56787
0.00016935	2.04454	2.28831	1.73773	2.04575	1.90454	2.26864	2.81538	2.29615	2.44764
0.00050805	2.16583	1.90292	1.66583	1.95801	2.38132	2.0408	2.42086	2.16086	2.49341
0.00152416	1.69438	2.80209	2.44136	1.73176	1.82412	1.80836	2.12571	2.40916	2.33447
0.00457247	1.34757	2.1894	2.04655	1.69575	1.75085	2.20479	2.00078	2.42285	2.71077
0.0137174	1.47095	2.24643	1.70472	1.8183	1.65856	1.89063	1.93171	2.18755	2.3023
0.0411523	2.05878	1.80306	1.89721	1.85025	1.66707	1.94819	2.15194	2.29413	2.02551
0.123457	1.95128	1.84853	1.81319	1.76584	2.05422	2.01521	2.28055	2.09217	2.17861
0.37037	1.88129	2.38295	1.78137	1.90905	1.91656	1.53458	2.25848	2.33796	2.31452
1.11111	2.08837	2.33596	1.92815	1.92631	1.7886	1.64256	2.05902	2.3181	2.60294
3.33333	2.40602	2.16829	1.88217	1.90897	2.12518	1.70773	2.47992	2.44456	2.51562
10	2.34893	2.36651	2.22379	2.16896	1.75346	2.2942	2.58605	2.47372	2.64314
BRET	normalized
G'6374 (μM)	L695D-080124			L695D-091224			L695D-092624			L695D-080124	L695D-091224	L695D-092624
0	0.813457	1.06706	1.11949	0.749151	1.09747	1.15338	0.889888	1.07191	1.0382	1	1	1
0.00016935	0.926782	1.03728	0.787706	0.988643	0.920401	1.09636	1.13827	0.928343	0.989591	0.917257	1.0018	1.01874
0.00050805	0.981763	0.862586	0.755116	0.946242	1.15081	0.986251	0.978767	0.873644	1.0081	0.866488	1.02777	0.953503
0.00152416	0.768056	1.27018	1.10666	0.836901	0.881536	0.873922	0.859433	0.974034	0.943839	1.0483	0.86412	0.925769
0.00457247	0.610849	0.992447	0.927694	0.8195	0.846128	1.0655	0.808926	0.979571	1.09598	0.843663	0.910376	0.961492
0.0137174	0.666776	1.0183	0.772743	0.878721	0.801528	0.913677	0.781001	0.884436	0.930831	0.819272	0.864642	0.865423
0.0411523	0.933234	0.817318	0.859996	0.894162	0.80564	0.941496	0.870039	0.927528	0.818925	0.870183	0.880433	0.872164
0.123457	0.884507	0.837932	0.82191	0.853368	0.992734	0.973882	0.922038	0.845876	0.880823	0.848116	0.939995	0.882912
0.37037	0.852782	1.08018	0.807487	0.922579	0.92621	0.741611	0.913114	0.945247	0.935771	0.913484	0.863467	0.931377
1.11111	0.946649	1.05888	0.87402	0.930921	0.864368	0.793793	0.832472	0.93722	1.05238	0.95985	0.863027	0.940691
3.33333	1.09064	0.982876	0.853178	0.922543	1.02703	0.825287	1.00264	0.988348	1.01708	0.975564	0.924953	1.00269
10	1.06476	1.07273	1.00804	1.04818	0.84739	1.10871	1.04555	1.00014	1.06864	1.04851	1.00143	1.03811

## Sheet: H579A n=3
Donor 460nm	Raw
G'6374 (μM)	H579A-050224			H579A-081524			H579A-082924
0	8199000	9428000	7979000	7359000	8311000	7884000	5471000	5038000	5629000
0.00016935	8924000	9785000	9003000	7656000	8095000	10090000	5294000	4821000	6456000
0.00050805	8234000	9384000	9715000	6790000	8603000	10690000	4736000	5011000	6044000
0.00152416	8285000	9388000	10030000	6560000	8253000	10770000	5603000	6516000	6249000
0.00457247	8429000	8655000	9023000	6092000	9679000	9813000	6206000	5326000	6613000
0.0137174	8055000	9309000	8986000	6995000	9720000	10400000	6216000	5110000	7127000
0.0411523	8533000	9097000	9134000	6733000	7829000	9910000	6539000	5113000	7163000
0.123457	7790000	8403000	8334000	6529000	8253000	9847000	5715000	4679000	5818000
0.37037	8033000	6902000	7816000	6279000	6220000	5589000	4684000	4981000	5218000
1.11111	7315000	6972000	7069000	5568000	5333000	4789000	4160000	4289000	4103000
3.33333	6772000	6079000	6081000	4801000	4637000	3707000	3822000	3605000	3810000
10	7867000	8590000	6733000	5650000	5760000	4275000	4545000	4124000	4799000
Donor 460	Normalized
G'6374 (μM)	H579A-050224			H579A-081524			H579A-082924			H579A-050224	H579A-081524	H579A-082924	DC50-0502	DC50-0815	DC50-0829	stdev.s	SE=SD/sqrt(n)	Mean
0	0.960595	1.10458	0.93482	0.937293	1.05855	1.00416	1.01704	0.936547	1.04641	1	1	1	0.1944	0.3027	0.3756	0.0911745	0.0526396	0.2909
0.00016935	1.04554	1.14641	1.05479	0.975121	1.03104	1.28513	0.984137	0.896208	1.20015	1.08225	1.0971	1.02683
0.00050805	0.964696	1.09943	1.13821	0.864821	1.09574	1.36155	0.880406	0.931528	1.12356	1.06745	1.10737	0.978498	Dmax
0.00152416	0.970671	1.0999	1.17512	0.835527	1.05116	1.37174	1.04158	1.2113	1.16167	1.08189	1.08614	1.13818	0.8249	0.6132	0.7586
0.00457247	0.987542	1.01402	1.05714	0.775919	1.23278	1.24985	1.15367	0.990086	1.22933	1.01957	1.08618	1.12436	0.1751	0.3868	0.2414	0.108285	0.0625183	0.267767
0.0137174	0.943724	1.09064	1.0528	0.890931	1.23801	1.32462	1.15553	0.949932	1.32489	1.02906	1.15118	1.14345
0.0411523	0.999727	1.0658	1.07014	0.857561	0.997155	1.26221	1.21558	0.95049	1.33158	1.04522	1.03897	1.16588
0.123457	0.912677	0.984496	0.976412	0.831579	1.05116	1.25418	1.0624	0.86981	1.08155	0.957861	1.04564	1.00459
0.37037	0.941147	0.808639	0.915723	0.799737	0.792222	0.711854	0.87074	0.925951	0.970009	0.888503	0.767938	0.922233
1.11111	0.857026	0.81684	0.828204	0.709179	0.679248	0.60996	0.77333	0.797311	0.762734	0.834023	0.666129	0.777792
3.33333	0.793408	0.712216	0.71245	0.611488	0.5906	0.472149	0.710497	0.670157	0.708266	0.739358	0.558079	0.696307
10	0.921698	1.0064	0.788839	0.719623	0.733633	0.544494	0.8449	0.766638	0.892118	0.905647	0.665917	0.834552
BRET	Raw
G'6374 (μM)	H579A-050224			H579A-081524			H579A-082924
0	1.03796	1.20135	1.25506	1.25526	1.20122	1.24528	1.14452	1.20106	0.937329
0.00016935	1.14863	1.19239	1.34908	1.16083	1.22137	1.41924	0.978022	1.15442	1.08024
0.00050805	0.919587	1.11406	1.17691	1.06943	1.26295	1.19981	1.10489	1.30731	1.46422
0.00152416	1.16782	1.13725	1.26972	1.278	1.13057	1.33999	1.10899	1.11065	1.42891
0.00457247	1.03777	1.25412	1.35147	1.16253	1.34601	1.49382	1.3474	1.0834	1.51323
0.0137174	1.26768	1.27664	1.48174	1.2056	1.42444	1.63886	1.20492	1.1831	1.40487
0.0411523	1.0014	1.24073	1.59188	1.28058	1.5902	1.90734	1.22455	1.27867	1.59027
0.123457	1.32657	1.70841	1.89192	1.96855	1.85832	2.32502	1.79871	1.65804	1.6867
0.37037	2.37655	2.8365	2.77109	2.28578	2.59424	2.4276	2.51999	2.32885	2.44785
1.11111	3.1386	3.07257	3.36834	3.04344	2.98216	3.17212	3.04728	3.03735	2.94144
3.33333	3.40078	3.5556	3.70778	3.59911	3.55485	3.20683	3.69897	3.27796	3.58103
10	2.89487	2.91742	3.45093	2.95838	3.18927	3.39149	3.21631	2.90857	3.45399
BRET	normalized
G'6374 (μM)	H579A-050224			H579A-081524			H579A-082924			H579A-050224	H579A-081524	H579A-082924	Kd-0502	Kd-0815	Kd-0829	stdev.s	SE=SD/sqrt(n)	Mean
0	0.891116	1.03139	1.07749	1.0173	0.973501	1.0092	1.04589	1.09755	0.856553	1	1	1	0.4781	0.3356	0.5379	0.103929	0.0600035	0.450533
0.00016935	0.986127	1.02369	1.15821	0.940765	0.989832	1.15019	0.89374	1.05494	0.987145	1.05601	1.02693	0.978608
0.00050805	0.789486	0.956443	1.01041	0.866694	1.02352	0.972352	1.00967	1.19465	1.33804	0.918779	0.95419	1.18079
0.00152416	1.0026	0.976353	1.09008	1.03572	0.916241	1.08596	1.01342	1.01494	1.30577	1.02301	1.01264	1.11138
0.00457247	0.890952	1.07669	1.16027	0.942147	1.09084	1.21063	1.23129	0.990036	1.38283	1.04264	1.08121	1.20139
0.0137174	1.08833	1.09602	1.27211	0.97705	1.1544	1.32817	1.10109	1.08115	1.28381	1.15215	1.15321	1.15535
0.0411523	0.859728	1.06519	1.36667	1.03781	1.28874	1.54575	1.11902	1.16848	1.45323	1.0972	1.29077	1.24691
0.123457	1.13889	1.46671	1.62425	1.59536	1.50603	1.88425	1.64371	1.51516	1.54135	1.40995	1.66188	1.56674
0.37037	2.04032	2.4352	2.37905	1.85245	2.10244	1.96738	2.30283	2.12816	2.2369	2.28485	1.97409	2.22263
1.11111	2.69456	2.63787	2.8918	2.46648	2.41681	2.57076	2.78468	2.7756	2.68795	2.74141	2.48469	2.74941
3.33333	2.91964	3.05257	3.18321	2.91681	2.88094	2.59889	3.38021	2.99548	3.27243	3.05181	2.79888	3.21604
10	2.48531	2.50467	2.9627	2.39754	2.58466	2.74855	2.93914	2.65792	3.15634	2.6509	2.57692	2.9178

## Sheet: E621A,E836A n=3
Donor 460nm	Raw
G'6374 (μM)	E621A, E836A -051624			E621A, E836A -053024			E621A, E836A -092624
0	2225000	1885000	1915000	1780000	2180000	2060000	5376000	6337000	4401000
0.00016935	2499000	1924000	1924000	1790000	2120000	1950000	5652000	6238000	4661000
0.00050805	2105000	2124000	1861000	1650000	1850000	1750000	4599000	6122000	4914000
0.00152416	2166000	2103000	1617000	1740000	1740000	1700000	5489000	6001000	5237000
0.00457247	2301000	2049000	1547000	1600000	1630000	1470000	4977000	5883000	4965000
0.0137174	2121000	2012000	1680000	1380000	1540000	1390000	4386000	4840000	4808000
0.0411523	1905000	1794000	1212000	1270000	1270000	1180000	3980000	4498000	4240000
0.123457	1486000	1535000	1142000	1010000	1080000	971000	3777000	3752000	3355000
0.37037	1174000	1110000	1005000	798000	801000	724000	2350000	2156000	2146000
1.11111	1014000	1060000	933300	632000	661000	630000	1685000	1621000	1649000
3.33333	775100	752100	692000	468000	470000	457000	1267000	1182000	1187000
10	808200	798500	794000	471000	467000	455000	1217000	1199000	1064000
Donor 460	Normalized
G'6374 (μM)	E621A, E836A -051624			E621A, E836A -053024			E621A, E836A -092624			E621A, E836A -051624	E621A, E836A -053025	E621A, E836A -092624	DC50-0801	DC50-0815	DC50-0214	stdev.s	SE=SD/sqrt(n)	Mean
0	1.10788	0.938589	0.953527	0.887043	1.08638	1.02658	1.00087	1.17978	0.81935	1	1	1	0.1114	0.05919	0.148	0.0446331	0.0257689	0.106197
0.00016935	1.24432	0.958008	0.958008	0.892027	1.05648	0.971761	1.05225	1.16135	0.867755	1.05344	0.973422	1.02712
0.00050805	1.04813	1.05759	0.926639	0.822259	0.921927	0.872093	0.856212	1.13975	0.914857	1.01079	0.872093	0.970274	Plateau
0.00152416	1.07851	1.04714	0.805145	0.86711	0.86711	0.847176	1.02191	1.11723	0.974991	0.976929	0.860465	1.03804	0.4332	0.2952	0.253
0.00457247	1.14573	1.02025	0.77029	0.797342	0.812292	0.732558	0.926586	1.09526	0.924351	0.978755	0.780731	0.982065	0.5668	0.7048	0.747	0.0942487	0.0544145	0.672867
0.0137174	1.0561	1.00183	0.836515	0.687708	0.767442	0.692691	0.816557	0.90108	0.895122	0.964813	0.715947	0.87092
0.0411523	0.948548	0.893278	0.603485	0.63289	0.63289	0.58804	0.740971	0.837408	0.789376	0.815104	0.61794	0.789252
0.123457	0.739917	0.764315	0.568631	0.503322	0.538206	0.483887	0.703177	0.698523	0.624612	0.690954	0.508472	0.675438
0.37037	0.584564	0.552697	0.500415	0.397674	0.399169	0.360797	0.437508	0.40139	0.399528	0.545892	0.38588	0.412809
1.11111	0.504896	0.527801	0.464714	0.31495	0.329402	0.313953	0.313702	0.301787	0.307	0.499137	0.319435	0.307497
3.33333	0.385942	0.37449	0.344564	0.233223	0.234219	0.227741	0.235882	0.220057	0.220988	0.368332	0.231728	0.225642
10	0.402423	0.397593	0.395353	0.234718	0.232724	0.226744	0.226573	0.223222	0.198089	0.398456	0.231395	0.215961
BRET	Raw
G'6374 (μM)	E621A, E836A -051624			E621A, E836A -053024			E621A, E836A -092624
0	2.13897	2.64151	2.30568	2.38384	2.6213	2.91553	1.50399	1.74614	1.51425
0.00016935	2.01824	1.97689	2.15387	2.75377	3.01789	2.47625	1.71373	1.86247	1.56464
0.00050805	2.14465	2.39336	2.30103	2.46747	2.70804	2.79817	1.4378	1.8271	1.99679
0.00152416	2.21493	2.53972	2.1966	2.73097	3.33718	3.56298	1.85997	1.88857	2.12245
0.00457247	3.85894	3.17713	4.01778	3.72315	3.8456	3.88998	1.97212	2.20884	2.24909
0.0137174	4.19697	3.9245	4.07304	3.68938	5.03755	4.78447	2.4116	2.75999	2.70336
0.0411523	4.72629	4.3186	4.75957	4.5513	5.47488	5.23434	2.87618	3.12374	3.38968
0.123457	5.50743	4.4433	5.6852	4.87127	6.60324	7.21902	3.84594	4.25932	4.34946
0.37037	5.99684	6.1358	6.21827	6.56687	6.66151	7.64574	5.21922	4.75123	5.23342
1.11111	6.65531	6.24681	6.42792	7.8798	7.95522	7.72285	5.77011	6.26223	5.86476
3.33333	8.41753	7.5815	5.79765	8.77979	7.77075	7.82391	6.38691	6.95767	6.44891
10	6.73626	7.42987	8.2469	8.2477	7.63115	9.58937	8.14978	6.99038	7.29234
BRET	normalized
G'6374 (μM)	E621A, E836A -051624			E621A, E836A -053025			E621A, E836A -092624			E621A, E836A -051624	E621A, E836A -053025	E621A, E836A -092624	Kd-0801	Kd-0815	Kd-0214	stdev.s	SE=SD/sqrt(n)	Mean
0	0.905557	1.11831	0.976132	0.902895	0.992833	1.10427	0.947021	1.0995	0.953482	1	1	1	0.02105	0.03865	0.09586	0.0391137	0.0225823	0.0518533
0.00016935	0.854445	0.836938	0.911862	1.04301	1.14304	0.937894	1.07909	1.17275	0.985215	0.867749	1.04132	1.07902
0.00050805	0.907959	1.01325	0.974167	0.934569	1.02569	1.05982	0.905346	1.15048	1.25733	0.965126	1.00669	1.10438
0.00152416	0.937713	1.07522	0.929952	1.03437	1.26398	1.3495	1.17118	1.18919	1.33645	0.980961	1.21595	1.23227
0.00457247	1.63372	1.34507	1.70097	1.41016	1.45654	1.47335	1.24179	1.39085	1.41619	1.55992	1.44669	1.34961
0.0137174	1.77683	1.66148	1.72437	1.39738	1.908	1.81215	1.51852	1.73789	1.70223	1.72089	1.70584	1.65288
0.0411523	2.00093	1.82832	2.01501	1.72383	2.07364	1.98254	1.81106	1.96694	2.1344	1.94809	1.92667	1.9708
0.123457	2.33163	1.88112	2.40689	1.84502	2.50102	2.73425	2.42169	2.68198	2.73875	2.20655	2.3601	2.61414
0.37037	2.53883	2.59766	2.63257	2.48724	2.52309	2.89587	3.28641	2.99173	3.29535	2.58968	2.6354	3.19116
1.11111	2.8176	2.64465	2.72133	2.98452	3.01308	2.92507	3.63329	3.94316	3.69289	2.72786	2.97423	3.75645
3.33333	3.56365	3.20971	2.4545	3.3254	2.94322	2.96335	4.02167	4.38106	4.06071	3.07595	3.07732	4.15448
10	2.85187	3.14552	3.49141	3.12386	2.89034	3.63203	5.1317	4.40166	4.5918	3.16293	3.21541	4.70839
